# Supplementary material for: Bis(benzyl­trimethyl­ammonium) tetra­bromidocuprate(II)
Source: Acta Crystallogr Sect E Struct Rep Online. 2011 Aug 31;67(Pt 9):m1325. doi: 10.1107/S1600536811034830 (PMC3200753; doi:10.1107/S1600536811034830)
Supplement: Supplementary file 1 [file e-67-m1325-sup1.cif]

##############################################################################
#                                                                            #
# This CIF contains the data in a paper accepted for publication in          #
# Acta Crystallographica Section E. It conforms to the requirements of       #
# Notes for Authors for Acta Crystallographica Section E, and has been       #
# peer reviewed under the auspices of the IUCr Commission on Journals.       #
#                                                                            #
# Full details of the Crystallographic Information File format               #
# are given in the paper "The Crystallographic Information File (CIF):       #
# a New Standard Archive File for Crystallography" by S. R. Hall, F. H.      #
# Allen and I. D. Brown [Acta Cryst. (1991), A47, 655-685].                  #
#                                                                            #
# The current version of the core CIF dictionary is obtainable from          #
# ftp://ftp.iucr.org/pub/cif_core.dic.                                       #
#                                                                            #
# Software is freely available for graphical display of the structure(s)     #
# in this CIF. For information consult the CIF software page                 #
# http://www.iucr.org/resources/cif/software.                                #
#                                                                            #
# This file may be used for bona fide research purposes within the           #
# scientific community so long as proper attribution is given to the journal # 
# article from which it was obtained.                                        #
#                                                                            #
##############################################################################
data_I
_audit_creation_method     SHELXL-97
_chemical_name_systematic
;
Bis(benzyltrimethylammonium) tetrabromidocuprate(II)
;
_chemical_name_common     ?
_chemical_formula_moiety     '2(C10 H16 N +), Br4 Cu 2-'
_chemical_formula_sum     'C20 H32 Br4 Cu N2'
_chemical_formula_iupac     '(C10 H16 N)2 [Cu Br4]'
_chemical_formula_weight     683.66
_chemical_melting_point     ?
_symmetry_cell_setting     orthorhombic
_symmetry_space_group_name_H-M     'P 21 21 21'
_symmetry_space_group_name_Hall     'P 2ac 2ab'
loop_
    _symmetry_equiv_pos_as_xyz
    'x, y, z'
    '-x+1/2, -y, z+1/2'
    '-x, y+1/2, -z+1/2'
    'x+1/2, -y+1/2, -z'
_cell_length_a     9.1908(8)
_cell_length_b     9.6697(19)
_cell_length_c     29.0243(8)
_cell_angle_alpha     90.00
_cell_angle_beta     90.00
_cell_angle_gamma     90.00
_cell_volume     2579.5(6)
_cell_formula_units_Z     4
_cell_measurement_reflns_used     20422
_cell_measurement_theta_min     3.05
_cell_measurement_theta_max     27.75
_cell_measurement_temperature     291(2)
_exptl_crystal_description     block
_exptl_crystal_colour     purple
_exptl_crystal_size_max     0.28
_exptl_crystal_size_mid     0.26
_exptl_crystal_size_min     0.24
_exptl_crystal_density_diffrn     1.760
_exptl_crystal_density_meas     ?
_exptl_crystal_density_method     'not measured'
_exptl_crystal_F_000     1340
_exptl_absorpt_coefficient_mu     7.051
_exptl_absorpt_correction_type     multi-scan
_exptl_absorpt_process_details     '(CrystalClear; Rigaku, 2005)'
_exptl_absorpt_correction_T_min     0.161
_exptl_absorpt_correction_T_max     0.183
_exptl_special_details
;
;
_diffrn_ambient_temperature     291(2)
_diffrn_radiation_type     MoK\a
_diffrn_radiation_wavelength     0.71073
_diffrn_radiation_source     'fine-focus sealed tube'
_diffrn_radiation_monochromator     graphite
_diffrn_measurement_device_type     'Rigaku Mercury2'
_diffrn_measurement_method     'CCD_Profile_fitting'
_diffrn_detector_area_resol_mean     13.6612
_diffrn_reflns_number     25511
_diffrn_reflns_av_R_equivalents     0.1011
_diffrn_reflns_av_sigmaI/netI     0.0912
_diffrn_reflns_theta_min     3.06
_diffrn_reflns_theta_max     27.48
_diffrn_reflns_theta_full     27.48
_diffrn_measured_fraction_theta_max     0.998
_diffrn_measured_fraction_theta_full     0.998
_diffrn_reflns_limit_h_min     -11
_diffrn_reflns_limit_h_max     11
_diffrn_reflns_limit_k_min     -12
_diffrn_reflns_limit_k_max     12
_diffrn_reflns_limit_l_min     -37
_diffrn_reflns_limit_l_max     37
_diffrn_standards_number     ?
_diffrn_standards_interval_count     ?
_diffrn_standards_interval_time     ?
_diffrn_standards_decay_%     ?
_refine_special_details
;
Refinement of <i>F</i>^2^ against ALL reflections. The weighted <i>R</i>-factor
<i>wR</i> and goodness of fit <i>S</i> are based on <i>F</i>^2^, conventional
<i>R</i>-factors <i>R</i> are based on <i>F</i>, with <i>F</i> set to zero for
negative <i>F</i>^2^. The threshold expression of <i>F</i>^2^ >
\s(<i>F</i>^2^) is used only for calculating <i>R</i>-factors(gt) <i>etc</i>.
and is not relevant to the choice of reflections for refinement.
<i>R</i>-factors based on <i>F</i>^2^ are statistically about twice as large
as those based on <i>F</i>, and <i>R</i>- factors based on ALL data will be
even larger.
;
_reflns_number_total     5922
_reflns_number_gt     3769
_reflns_threshold_expression     I>2\s(I)
_refine_ls_structure_factor_coef     Fsqd
_refine_ls_matrix_type     full
_refine_ls_R_factor_all     0.1075
_refine_ls_R_factor_gt     0.0629
_refine_ls_wR_factor_gt     0.1503
_refine_ls_wR_factor_ref     0.1723
_refine_ls_goodness_of_fit_ref     1.022
_refine_ls_restrained_S_all     1.022
_refine_ls_number_reflns     5922
_refine_ls_number_parameters     250
_refine_ls_number_restraints     0
_refine_ls_hydrogen_treatment     constr
_refine_ls_weighting_scheme     calc
_refine_ls_weighting_details
                 'calc w=1/[\s^2^(Fo^2^)+(0.0838P)^2^] where P=(Fo^2^+2Fc^2^)/3'
_atom_sites_solution_hydrogens     geom
_atom_sites_solution_primary     direct
_atom_sites_solution_secondary     difmap
_refine_ls_shift/su_max     0.000
_refine_ls_shift/su_mean     0.000
_refine_diff_density_max     0.891
_refine_diff_density_min     -1.329
_refine_ls_extinction_method     none
_refine_ls_extinction_coef     ?
_refine_ls_abs_structure_details     'Flack (1983), 2556 Friedel pairs'
_refine_ls_abs_structure_Flack     0.06(2)
loop_
    _atom_type_symbol
    _atom_type_description
    _atom_type_scat_dispersion_real
    _atom_type_scat_dispersion_imag
    _atom_type_scat_source
    'C' 'C' 0.0033 0.0016
                         'International Tables Vol C Tables 4.2.6.8 and 6.1.1.4'
    'H' 'H' 0.0000 0.0000
                         'International Tables Vol C Tables 4.2.6.8 and 6.1.1.4'
    'N' 'N' 0.0061 0.0033
                         'International Tables Vol C Tables 4.2.6.8 and 6.1.1.4'
    'Cu' 'Cu' 0.3201 1.2651
                         'International Tables Vol C Tables 4.2.6.8 and 6.1.1.4'
    'Br' 'Br' -0.2901 2.4595
                         'International Tables Vol C Tables 4.2.6.8 and 6.1.1.4'
_computing_data_collection     'CrystalClear (Rigaku, 2005)'
_computing_cell_refinement     'CrystalClear (Rigaku, 2005)'
_computing_data_reduction     'CrystalClear (Rigaku, 2005)'
_computing_structure_solution     'SHELXS97 (Sheldrick, 2008)'
_computing_structure_refinement     'SHELXL97 (Sheldrick, 2008)'
_computing_molecular_graphics     'SHELXTL (Sheldrick, 2008)'
_computing_publication_material     'SHELXTL (Sheldrick, 2008)'
loop_
    _atom_site_type_symbol
    _atom_site_label
    _atom_site_fract_x
    _atom_site_fract_y
    _atom_site_fract_z
    _atom_site_U_iso_or_equiv
    _atom_site_adp_type
    _atom_site_calc_flag
    _atom_site_refinement_flags
    _atom_site_occupancy
    _atom_site_symmetry_multiplicity
    _atom_site_disorder_assembly
    _atom_site_disorder_group
    Br Br1 0.16703(6) 0.33426(5) 0.800673(18) 0.06775(16) Uani d . 1 1 . .
    Br Br2 0.49529(5) 0.46102(5) 0.855426(17) 0.05492(13) Uani d . 1 1 . .
    Br Br3 0.48651(5) 0.08709(5) 0.870934(18) 0.05845(14) Uani d . 1 1 . .
    Br Br4 0.15255(6) 0.21832(6) 0.91811(2) 0.07334(17) Uani d . 1 1 . .
    C C1 0.5435(5) 0.2722(7) 0.73255(16) 0.077(2) Uani d . 1 1 . .
    H H1A 0.4986 0.3359 0.7115 0.115 Uiso calc R 1 1 . .
    H H1B 0.5080 0.2889 0.7631 0.115 Uiso calc R 1 1 . .
    H H1C 0.5203 0.1792 0.7236 0.115 Uiso calc R 1 1 . .
    C C2 0.7333(6) 0.4347(5) 0.74409(16) 0.0749(18) Uani d . 1 1 . .
    H H2A 0.6761 0.4959 0.7254 0.112 Uiso calc R 1 1 . .
    H H2B 0.8348 0.4530 0.7391 0.112 Uiso calc R 1 1 . .
    H H2C 0.7100 0.4493 0.7760 0.112 Uiso calc R 1 1 . .
    C C3 0.7683(5) 0.1951(6) 0.76459(15) 0.0680(17) Uani d . 1 1 . .
    H H3A 0.7392 0.2194 0.7953 0.102 Uiso calc R 1 1 . .
    H H3B 0.8723 0.2005 0.7621 0.102 Uiso calc R 1 1 . .
    H H3C 0.7371 0.1025 0.7579 0.102 Uiso calc R 1 1 . .
    C C4 0.7539(4) 0.2631(4) 0.68414(13) 0.0441(12) Uani d . 1 1 . .
    H H4A 0.6950 0.3158 0.6627 0.053 Uiso calc R 1 1 . .
    H H4B 0.7387 0.1659 0.6775 0.053 Uiso calc R 1 1 . .
    C C5 0.9108(4) 0.2968(4) 0.67551(13) 0.0351(11) Uani d . 1 1 . .
    C C6 0.9473(5) 0.4283(5) 0.65858(15) 0.0537(14) Uani d . 1 1 . .
    H H6 0.8759 0.4939 0.6524 0.064 Uiso calc R 1 1 . .
    C C7 1.0959(6) 0.4577(5) 0.65128(17) 0.0684(17) Uani d . 1 1 . .
    H H7 1.1235 0.5444 0.6405 0.082 Uiso calc R 1 1 . .
    C C8 1.1977(5) 0.3617(6) 0.65970(15) 0.0683(17) Uani d . 1 1 . .
    H H8 1.2945 0.3852 0.6547 0.082 Uiso calc R 1 1 . .
    C C9 1.1682(5) 0.2327(5) 0.67503(15) 0.0569(14) Uani d . 1 1 . .
    H H9 1.2420 0.1687 0.6803 0.068 Uiso calc R 1 1 . .
    C C10 1.0156(4) 0.1981(4) 0.68298(14) 0.0474(12) Uani d . 1 1 . .
    H H10 0.9897 0.1101 0.6930 0.057 Uiso calc R 1 1 . .
    C C11 0.8707(5) 0.5105(5) 0.91952(14) 0.0533(14) Uani d . 1 1 . .
    H H11A 0.9518 0.4566 0.9089 0.080 Uiso calc R 1 1 . .
    H H11B 0.9034 0.6016 0.9276 0.080 Uiso calc R 1 1 . .
    H H11C 0.7992 0.5168 0.8955 0.080 Uiso calc R 1 1 . .
    C C12 0.9205(5) 0.4376(6) 0.99779(15) 0.0609(16) Uani d . 1 1 . .
    H H12A 0.8770 0.4072 1.0261 0.091 Uiso calc R 1 1 . .
    H H12B 0.9617 0.5279 1.0020 0.091 Uiso calc R 1 1 . .
    H H12C 0.9956 0.3740 0.9889 0.091 Uiso calc R 1 1 . .
    C C13 0.7555(5) 0.3076(5) 0.95072(16) 0.0596(16) Uani d . 1 1 . .
    H H13A 0.6932 0.3096 0.9242 0.089 Uiso calc R 1 1 . .
    H H13B 0.7022 0.2728 0.9767 0.089 Uiso calc R 1 1 . .
    H H13C 0.8372 0.2485 0.9447 0.089 Uiso calc R 1 1 . .
    C C14 0.6765(5) 0.5276(4) 0.97618(16) 0.0482(13) Uani d . 1 1 . .
    H H14A 0.6285 0.4785 1.0010 0.058 Uiso calc R 1 1 . .
    H H14B 0.6080 0.5347 0.9509 0.058 Uiso calc R 1 1 . .
    C C15 0.7132(4) 0.6732(4) 0.99279(15) 0.0426(12) Uani d . 1 1 . .
    C C16 0.7364(5) 0.6983(5) 1.03985(15) 0.0567(15) Uani d . 1 1 . .
    H H16 0.7287 0.6280 1.0616 0.068 Uiso calc R 1 1 . .
    C C17 0.7715(6) 0.8337(6) 1.05265(17) 0.0758(18) Uani d . 1 1 . .
    H H17 0.7846 0.8544 1.0837 0.091 Uiso calc R 1 1 . .
    C C18 0.7868(5) 0.9352(5) 1.0209(2) 0.0659(17) Uani d . 1 1 . .
    H H18 0.8184 1.0222 1.0302 0.079 Uiso calc R 1 1 . .
    C C19 0.7564(5) 0.9120(6) 0.9752(2) 0.0732(18) Uani d . 1 1 . .
    H H19 0.7613 0.9844 0.9542 0.088 Uiso calc R 1 1 . .
    C C20 0.7181(5) 0.7791(5) 0.96046(16) 0.0584(15) Uani d . 1 1 . .
    H H20 0.6963 0.7620 0.9297 0.070 Uiso calc R 1 1 . .
    Cu Cu1 0.32377(5) 0.27605(5) 0.861735(16) 0.03655(13) Uani d . 1 1 . .
    N N1 0.7012(3) 0.2913(3) 0.73160(12) 0.0441(10) Uani d . 1 1 . .
    N N2 0.8055(3) 0.4434(3) 0.96042(12) 0.0401(10) Uani d . 1 1 . .
loop_
    _atom_site_aniso_label
    _atom_site_aniso_U_11
    _atom_site_aniso_U_22
    _atom_site_aniso_U_33
    _atom_site_aniso_U_12
    _atom_site_aniso_U_13
    _atom_site_aniso_U_23
    Br1 0.0715(3) 0.0703(3) 0.0614(3) 0.0008(3) -0.0305(3) 0.0075(3)
    Br2 0.0561(2) 0.0591(3) 0.0496(3) -0.0083(2) 0.0004(2) -0.0010(2)
    Br3 0.0548(2) 0.0547(2) 0.0659(3) 0.0217(2) 0.0048(2) -0.0025(2)
    Br4 0.0754(3) 0.0813(3) 0.0634(3) 0.0056(3) 0.0165(3) -0.0031(3)
    C1 0.040(2) 0.150(5) 0.040(3) -0.008(3) 0.004(2) -0.014(3)
    C2 0.108(4) 0.060(3) 0.057(3) -0.015(3) 0.033(3) -0.026(2)
    C3 0.068(3) 0.096(4) 0.040(3) 0.007(3) 0.008(3) 0.006(3)
    C4 0.0396(19) 0.054(2) 0.039(2) -0.002(2) 0.0012(19) -0.012(2)
    C5 0.0446(19) 0.036(2) 0.025(2) -0.0101(18) 0.0075(17) -0.0088(17)
    C6 0.069(3) 0.054(3) 0.038(3) -0.006(2) 0.015(2) 0.004(2)
    C7 0.104(4) 0.052(3) 0.050(3) -0.021(3) 0.016(3) 0.004(2)
    C8 0.056(3) 0.109(4) 0.040(3) -0.035(3) 0.010(2) -0.009(3)
    C9 0.053(2) 0.082(3) 0.037(3) -0.007(3) -0.005(2) 0.000(2)
    C10 0.043(2) 0.053(2) 0.047(2) -0.004(2) 0.019(2) -0.003(2)
    C11 0.070(3) 0.056(2) 0.034(2) -0.005(2) 0.003(2) 0.012(2)
    C12 0.059(3) 0.089(3) 0.035(3) 0.021(3) -0.017(2) -0.003(3)
    C13 0.061(3) 0.053(3) 0.065(3) 0.001(2) 0.000(3) -0.002(2)
    C14 0.041(2) 0.059(3) 0.045(3) -0.002(2) -0.002(2) -0.004(2)
    C15 0.036(2) 0.043(2) 0.048(3) -0.0017(19) -0.0012(19) -0.005(2)
    C16 0.070(3) 0.062(3) 0.038(3) 0.003(3) -0.002(2) -0.004(2)
    C17 0.107(4) 0.074(3) 0.046(3) 0.024(3) -0.010(3) -0.021(3)
    C18 0.056(3) 0.045(3) 0.096(4) 0.001(2) 0.006(3) -0.020(3)
    C19 0.084(3) 0.061(3) 0.075(4) 0.005(3) 0.024(3) 0.017(3)
    C20 0.078(3) 0.056(3) 0.041(3) 0.020(3) 0.003(2) 0.001(2)
    Cu1 0.0384(2) 0.0409(2) 0.0304(3) 0.0049(2) -0.0006(2) -0.0023(2)
    N1 0.0378(17) 0.0514(19) 0.043(2) -0.0065(17) 0.0017(15) -0.0093(17)
    N2 0.0329(16) 0.0449(19) 0.042(2) -0.0031(16) -0.0029(15) -0.0020(16)
_geom_special_details
;
All e.s.d.'s (except the e.s.d. in the dihedral angle between two l.s. planes)
are estimated using the full covariance matrix. The cell e.s.d.'s are taken
into account individually in the estimation of e.s.d.'s in distances, angles
and torsion angles; correlations between e.s.d.'s in cell parameters are only
used when they are defined by crystal symmetry. An approximate (isotropic)
treatment of cell e.s.d.'s is used for estimating e.s.d.'s involving l.s.
planes.
;
loop_
    _geom_bond_atom_site_label_1
    _geom_bond_atom_site_label_2
    _geom_bond_site_symmetry_2
    _geom_bond_distance
    _geom_bond_publ_flag
    Cu1 Br1 . 2.3522(7) y
    Cu1 Br2 . 2.3912(7) y
    Cu1 Br3 . 2.3764(7) y
    Cu1 Br4 . 2.3378(7) y
    C1 N1 . 1.461(5) ?
    C1 H1A . 0.9600 ?
    C1 H1B . 0.9600 ?
    C1 H1C . 0.9600 ?
    C2 N1 . 1.463(6) ?
    C2 H2A . 0.9600 ?
    C2 H2B . 0.9600 ?
    C2 H2C . 0.9600 ?
    C3 N1 . 1.471(6) ?
    C3 H3A . 0.9600 ?
    C3 H3B . 0.9600 ?
    C3 H3C . 0.9600 ?
    C4 N1 . 1.485(5) ?
    C4 C5 . 1.499(5) ?
    C4 H4A . 0.9700 ?
    C4 H4B . 0.9700 ?
    C5 C10 . 1.374(5) ?
    C5 C6 . 1.404(6) ?
    C6 C7 . 1.411(7) ?
    C6 H6 . 0.9300 ?
    C7 C8 . 1.340(7) ?
    C7 H7 . 0.9300 ?
    C8 C9 . 1.352(7) ?
    C8 H8 . 0.9300 ?
    C9 C10 . 1.460(6) ?
    C9 H9 . 0.9300 ?
    C10 H10 . 0.9300 ?
    C11 N2 . 1.480(5) ?
    C11 H11A . 0.9600 ?
    C11 H11B . 0.9600 ?
    C11 H11C . 0.9600 ?
    C12 N2 . 1.515(5) ?
    C12 H12A . 0.9600 ?
    C12 H12B . 0.9600 ?
    C12 H12C . 0.9600 ?
    C13 N2 . 1.420(6) ?
    C13 H13A . 0.9600 ?
    C13 H13B . 0.9600 ?
    C13 H13C . 0.9600 ?
    C14 N2 . 1.509(5) ?
    C14 C15 . 1.525(6) ?
    C14 H14A . 0.9700 ?
    C14 H14B . 0.9700 ?
    C15 C20 . 1.390(6) ?
    C15 C16 . 1.403(6) ?
    C16 C17 . 1.398(7) ?
    C16 H16 . 0.9300 ?
    C17 C18 . 1.353(7) ?
    C17 H17 . 0.9300 ?
    C18 C19 . 1.373(8) ?
    C18 H18 . 0.9300 ?
    C19 C20 . 1.400(7) ?
    C19 H19 . 0.9300 ?
    C20 H20 . 0.9300 ?
loop_
    _geom_angle_atom_site_label_1
    _geom_angle_atom_site_label_2
    _geom_angle_atom_site_label_3
    _geom_angle_site_symmetry_1
    _geom_angle_site_symmetry_3
    _geom_angle
    _geom_angle_publ_flag
    Br4 Cu1 Br1 . . 99.92(3) ?
    Br4 Cu1 Br3 . . 99.29(3) ?
    Br1 Cu1 Br3 . . 130.85(3) ?
    Br4 Cu1 Br2 . . 132.53(3) ?
    Br1 Cu1 Br2 . . 99.62(3) ?
    Br3 Cu1 Br2 . . 99.72(3) ?
    N1 C1 H1A . . 109.5 ?
    N1 C1 H1B . . 109.5 ?
    H1A C1 H1B . . 109.5 ?
    N1 C1 H1C . . 109.5 ?
    H1A C1 H1C . . 109.5 ?
    H1B C1 H1C . . 109.5 ?
    N1 C2 H2A . . 109.5 ?
    N1 C2 H2B . . 109.5 ?
    H2A C2 H2B . . 109.5 ?
    N1 C2 H2C . . 109.5 ?
    H2A C2 H2C . . 109.5 ?
    H2B C2 H2C . . 109.5 ?
    N1 C3 H3A . . 109.5 ?
    N1 C3 H3B . . 109.5 ?
    H3A C3 H3B . . 109.5 ?
    N1 C3 H3C . . 109.5 ?
    H3A C3 H3C . . 109.5 ?
    H3B C3 H3C . . 109.5 ?
    N1 C4 C5 . . 115.4(3) ?
    N1 C4 H4A . . 108.4 ?
    C5 C4 H4A . . 108.4 ?
    N1 C4 H4B . . 108.4 ?
    C5 C4 H4B . . 108.4 ?
    H4A C4 H4B . . 107.5 ?
    C10 C5 C6 . . 121.1(4) ?
    C10 C5 C4 . . 119.8(4) ?
    C6 C5 C4 . . 119.0(4) ?
    C5 C6 C7 . . 117.8(4) ?
    C5 C6 H6 . . 121.1 ?
    C7 C6 H6 . . 121.1 ?
    C8 C7 C6 . . 120.6(5) ?
    C8 C7 H7 . . 119.7 ?
    C6 C7 H7 . . 119.7 ?
    C7 C8 C9 . . 124.1(5) ?
    C7 C8 H8 . . 118.0 ?
    C9 C8 H8 . . 118.0 ?
    C8 C9 C10 . . 117.1(4) ?
    C8 C9 H9 . . 121.4 ?
    C10 C9 H9 . . 121.4 ?
    C5 C10 C9 . . 119.3(4) ?
    C5 C10 H10 . . 120.3 ?
    C9 C10 H10 . . 120.3 ?
    N2 C11 H11A . . 109.5 ?
    N2 C11 H11B . . 109.5 ?
    H11A C11 H11B . . 109.5 ?
    N2 C11 H11C . . 109.5 ?
    H11A C11 H11C . . 109.5 ?
    H11B C11 H11C . . 109.5 ?
    N2 C12 H12A . . 109.5 ?
    N2 C12 H12B . . 109.5 ?
    H12A C12 H12B . . 109.5 ?
    N2 C12 H12C . . 109.5 ?
    H12A C12 H12C . . 109.5 ?
    H12B C12 H12C . . 109.5 ?
    N2 C13 H13A . . 109.5 ?
    N2 C13 H13B . . 109.5 ?
    H13A C13 H13B . . 109.5 ?
    N2 C13 H13C . . 109.5 ?
    H13A C13 H13C . . 109.5 ?
    H13B C13 H13C . . 109.5 ?
    N2 C14 C15 . . 114.8(3) ?
    N2 C14 H14A . . 108.6 ?
    C15 C14 H14A . . 108.6 ?
    N2 C14 H14B . . 108.6 ?
    C15 C14 H14B . . 108.6 ?
    H14A C14 H14B . . 107.5 ?
    C20 C15 C16 . . 121.6(4) ?
    C20 C15 C14 . . 118.3(4) ?
    C16 C15 C14 . . 120.1(4) ?
    C17 C16 C15 . . 117.1(4) ?
    C17 C16 H16 . . 121.4 ?
    C15 C16 H16 . . 121.4 ?
    C18 C17 C16 . . 121.5(5) ?
    C18 C17 H17 . . 119.3 ?
    C16 C17 H17 . . 119.3 ?
    C17 C18 C19 . . 121.2(5) ?
    C17 C18 H18 . . 119.4 ?
    C19 C18 H18 . . 119.4 ?
    C18 C19 C20 . . 119.8(5) ?
    C18 C19 H19 . . 120.1 ?
    C20 C19 H19 . . 120.1 ?
    C15 C20 C19 . . 118.5(4) ?
    C15 C20 H20 . . 120.7 ?
    C19 C20 H20 . . 120.7 ?
    C1 N1 C2 . . 108.4(4) ?
    C1 N1 C3 . . 108.9(4) ?
    C2 N1 C3 . . 110.7(4) ?
    C1 N1 C4 . . 108.6(3) ?
    C2 N1 C4 . . 109.7(3) ?
    C3 N1 C4 . . 110.5(3) ?
    C13 N2 C11 . . 112.2(3) ?
    C13 N2 C14 . . 107.8(3) ?
    C11 N2 C14 . . 108.9(3) ?
    C13 N2 C12 . . 109.5(3) ?
    C11 N2 C12 . . 107.9(3) ?
    C14 N2 C12 . . 110.5(3) ?
loop_
    _geom_hbond_atom_site_label_D
    _geom_hbond_atom_site_label_H
    _geom_hbond_atom_site_label_A
    _geom_hbond_site_symmetry_A
    _geom_hbond_distance_DH
    _geom_hbond_distance_HA
    _geom_hbond_distance_DA
    _geom_hbond_angle_DHA
    C8 H8 Br3 3_756 0.93 2.90 3.737(5) 150
    C12 H12A Br4 4_557 0.96 2.89 3.781(5) 155
    C12 H12C Br4 1_655 0.96 2.93 3.794(5) 151
data_global
_journal_date_recd_electronic     2011-08-22
_journal_date_accepted     2011-08-25
_journal_name_full     'Acta Crystallographica, Section E'
_journal_year     2011
_journal_volume     67
_journal_issue      9
_journal_page_first     m1325
_journal_page_last     m1325
_journal_paper_category     QM
_journal_coeditor_code     HB6385
_publ_contact_author_name     'De-Hong Wu'
_publ_contact_author_address
;
College of Chemistry and Chemical Engineering, Southeast University,
Nanjing  210096, People's Republic of China
;
_publ_contact_author_email     'jinlei8812@163.com'
_publ_contact_author_fax     ?
_publ_contact_author_phone     ?
_publ_section_title
;
Bis(benzyltrimethylammonium) tetrabromidocuprate(II)
;
loop_
    _publ_author_name
    _publ_author_footnote
    _publ_author_address
    'Jin, Lei' .
;
College of Chemistry and Chemical Engineering, Southeast University,
Nanjing 210096, People's Republic of China
;
    'Liu, Ning' .
;
College of Chemistry and Chemical Engineering, Southeast University,
Nanjing 210096, People's Republic of China
;
    'Li, Yong-Jun' .
;
College of Chemistry and Chemical Engineering, Southeast University,
Nanjing 210096, People's Republic of China
;
    'Wu, De-Hong' .
;
College of Chemistry and Chemical Engineering, Southeast University,
Nanjing 210096, People's Republic of China
;
