# Supplementary material for: Bis(benzyl­trimethyl­ammonium) tetra­bromidocuprate(II)
Source: Acta Crystallogr Sect E Struct Rep Online. 2011 Aug 31;67(Pt 9):m1325. doi: 10.1107/S1600536811034830 (PMC3200753; doi:10.1107/S1600536811034830)
Supplement: Supplementary file 2 [file e-67-m1325-Isup2.hkl]

# 
# h,k,l, Fc-squared, Fo-squared, sigma(Fo-squared) and status flag 
# 
data_I
_shelx_title ' 1 in P2(1)2(1)2(1)' 
_shelx_refln_list_code          4 
_shelx_F_calc_maximum      370.33 
_exptl_crystal_F_000      1340.00 
_reflns_d_resolution_high  0.7701 
 
loop_ 
 _symmetry_equiv_pos_as_xyz 
 'x, y, z' 
 '-x+1/2, -y, z+1/2' 
 '-x, y+1/2, -z+1/2' 
 'x+1/2, -y+1/2, -z' 
 
_cell_length_a     9.1908 
_cell_length_b     9.6697 
_cell_length_c    29.0243 
_cell_angle_alpha  90.000 
_cell_angle_beta   90.000 
_cell_angle_gamma  90.000 
 
_shelx_F_squared_multiplier     1.000 
 
loop_ 
 _refln_index_h 
 _refln_index_k 
 _refln_index_l 
 _refln_F_squared_calc 
 _refln_F_squared_meas 
 _refln_F_squared_sigma 
 _refln_observed_status 
   2   0   0    15759.10    16233.08    428.63 o 
   4   0   0    17141.31    17684.18    719.26 o 
   6   0   0    51533.07    50615.85   3349.40 o 
   8   0   0      232.84      286.21     74.20 o 
  10   0   0      356.46      240.65    143.79 o 
   1   1   0      211.85      289.02     15.00 o 
   2   1   0    11118.63     9122.01    256.92 o 
   3   1   0     3190.58     3293.52     95.73 o 
   4   1   0     3370.44     3022.93     90.20 o 
   5   1   0     1254.26     1366.91     60.94 o 
   6   1   0     2282.32     2153.25    121.18 o 
   7   1   0       13.15       42.21     33.14 o 
   8   1   0      888.32      846.32     79.35 o 
   9   1   0      113.02      180.71     53.43 o 
  10   1   0        4.74       -0.94     47.63 o 
  11   1   0       95.27       42.88     66.46 o 
   0   2   0    24565.18    19309.76   1116.17 o 
   1   2   0     8651.84    10861.57    309.64 o 
   2   2   0    92104.02    86485.35   1864.63 o 
   3   2   0      170.64      218.37     11.61 o 
   4   2   0    17532.18    15325.47    626.41 o 
   5   2   0     1662.63     1475.80     79.82 o 
   6   2   0      840.37      884.72     51.25 o 
   7   2   0       39.62      130.39     66.91 o 
   8   2   0     3343.28     3260.69    183.30 o 
   9   2   0       25.78       20.72     39.68 o 
  10   2   0      991.05     1234.00    175.13 o 
  11   2   0       15.79      -54.93    166.35 o 
   1   3   0     8347.54    10809.73    260.58 o 
   2   3   0     1779.92     1308.50     78.27 o 
   3   3   0      473.29      543.29     37.24 o 
   4   3   0     4084.93     4812.83    189.18 o 
   5   3   0     3009.07     3215.12    151.21 o 
   6   3   0       15.46       50.54     20.66 o 
   7   3   0     1708.64     1573.75     94.70 o 
   8   3   0     1564.69     1805.63    159.13 o 
   9   3   0      245.92      348.85     77.31 o 
  10   3   0      606.83      912.60    236.74 o 
  11   3   0      109.90      102.69    141.77 o 
   0   4   0    19107.25    18878.57   1053.91 o 
   1   4   0     4279.21     4217.65    160.64 o 
   2   4   0     2307.47     2614.95     87.65 o 
   3   4   0     1623.48     1409.02     77.76 o 
   4   4   0     1406.03     1372.41     82.66 o 
   5   4   0      287.57      327.70     42.61 o 
   6   4   0     1018.78     1131.89    138.33 o 
   7   4   0        2.30      -11.40     29.93 o 
   8   4   0      289.32      218.07     57.29 o 
   9   4   0      297.13      355.26    219.38 o 
  10   4   0       43.63      -34.27    109.84 o 
  11   4   0        1.12       -8.82    114.23 o 
   1   5   0       95.12      127.34     24.93 o 
   2   5   0     5285.11     6193.79    186.86 o 
   3   5   0       54.27       12.74     27.54 o 
   4   5   0     1245.30     1447.52     98.24 o 
   5   5   0       81.12      120.60     38.04 o 
   6   5   0     2066.94     2095.53    139.13 o 
   7   5   0     1784.35     1803.20    139.75 o 
   8   5   0      892.89      843.41    172.05 o 
   9   5   0        1.73       45.22     93.62 o 
  10   5   0       89.86       38.09    130.27 o 
   0   6   0     3293.29     3716.13    203.92 o 
   1   6   0    12266.62    13397.47    496.57 o 
   2   6   0     2531.86     2744.17    108.82 o 
   3   6   0      354.56      313.95     52.27 o 
   4   6   0     2251.62     2517.31    171.73 o 
   5   6   0     7467.11     7847.10    459.98 o 
   6   6   0      538.75      581.78    114.53 o 
   7   6   0     3397.47     4226.92    635.40 o 
   8   6   0       51.19      148.09     81.30 o 
   9   6   0       21.52      -83.91     83.91 o 
  10   6   0       68.98       60.99    138.96 o 
   1   7   0     1031.10     1034.30     60.26 o 
   2   7   0      849.46      939.45    143.73 o 
   3   7   0      988.87     1105.52    108.41 o 
   4   7   0      881.86      886.60     98.37 o 
   5   7   0      355.98      285.47     62.55 o 
   6   7   0        1.08      -36.71    141.25 o 
   7   7   0      217.22      237.82    105.73 o 
   8   7   0       60.43       82.47     94.92 o 
   9   7   0      436.60      610.15    173.04 o 
   0   8   0     3968.81     3746.44    271.49 o 
   1   8   0      346.19      337.41     46.85 o 
   2   8   0      189.73      275.24     62.22 o 
   3   8   0    21347.39    21601.45   1676.21 o 
   4   8   0      598.89      601.22     94.79 o 
   5   8   0       34.17       89.50     68.21 o 
   6   8   0       15.70      -21.78     69.72 o 
   7   8   0      411.72      451.72    134.09 o 
   8   8   0       48.32      -45.66     94.30 o 
   9   8   0     1329.99     1471.65    315.43 o 
   1   9   0       49.34      138.96     39.83 o 
   2   9   0       21.25       71.83     55.17 o 
   3   9   0       34.99      156.79     80.79 o 
   4   9   0      202.57      234.20     91.90 o 
   5   9   0      264.33      232.37    120.38 o 
   6   9   0       16.57      182.91    116.03 o 
   7   9   0      198.66       -9.88    100.59 o 
   8   9   0        8.92      452.01    274.74 o 
   0  10   0        0.90      198.20    138.19 o 
   1  10   0     3085.95     3187.40    303.99 o 
   2  10   0       22.80       19.30     61.99 o 
   3  10   0      465.88      542.60    174.17 o 
   4  10   0        1.88       55.52     70.58 o 
   5  10   0     1569.35     1385.12    226.11 o 
   6  10   0        0.39      200.26    110.56 o 
   7  10   0      183.13      373.20    208.53 o 
   1  11   0       57.89       69.16     74.18 o 
   2  11   0       18.88       19.59     69.32 o 
   3  11   0        1.50       51.64    123.23 o 
   4  11   0      147.16       95.77     97.38 o 
   5  11   0        3.60      133.69    142.18 o 
   0  12   0       11.90      343.25    287.45 o 
   1  12   0       43.56        9.30    116.36 o 
   2  12   0        0.20       82.56     99.45 o 
   3  12   0      142.62      132.66    111.55 o 
   2   0   1      134.42      169.49     10.20 o 
   3   0   1    55450.14    51748.53   1547.40 o 
   4   0   1     1543.76     1054.04     39.74 o 
   5   0   1    14999.53    15902.72    528.17 o 
   6   0   1     3971.08     4268.85    184.44 o 
   7   0   1      740.15      743.84     59.70 o 
   8   0   1        1.39      121.28     72.83 o 
   9   0   1     1318.36     1431.71    117.65 o 
  10   0   1       19.73       16.20     53.10 o 
  11   0   1      447.27      495.17    142.43 o 
 -11   1   1       67.85      242.70    194.76 o 
 -10   1   1       22.91       -6.06     45.04 o 
  -9   1   1       15.26       63.12     47.14 o 
  -8   1   1       99.92       80.91     49.71 o 
  -7   1   1     7116.42     6948.19    422.13 o 
  -6   1   1    13394.53    12839.94    494.36 o 
  -5   1   1    18032.09    17484.15    595.59 o 
  -4   1   1     5070.13     4384.10    120.55 o 
  -3   1   1     1797.60     1901.26     86.17 o 
  -2   1   1     2692.17     3210.27     97.32 o 
  -1   1   1    19628.61    16977.56    594.52 o 
   1   1   1    19611.80    17625.32    447.61 o 
   2   1   1     2126.96     2841.07     93.22 o 
   3   1   1     1884.22     1997.02     50.83 o 
   4   1   1     4986.93     4403.83    145.67 o 
   5   1   1    18471.83    18376.00    613.02 o 
   6   1   1    13321.40    13180.16    627.70 o 
   7   1   1     7351.19     6861.70    266.41 o 
   8   1   1      145.42      247.80     50.78 o 
   9   1   1        7.65        3.17     38.77 o 
  10   1   1       23.41       68.94     44.76 o 
  11   1   1       63.72       37.81     73.57 o 
 -11   2   1       48.70       43.43    133.68 o 
 -10   2   1      494.50      524.25    108.58 o 
  -9   2   1      856.78      713.96     76.01 o 
  -8   2   1      948.54     1049.37    120.23 o 
  -7   2   1     3889.52     3736.12    203.29 o 
  -6   2   1      654.91      715.69     57.15 o 
  -5   2   1     2766.79     2316.93    126.17 o 
  -4   2   1     2114.93     2475.18    129.07 o 
  -3   2   1     5344.09     5782.97    153.42 o 
  -2   2   1    18245.65    17760.42    438.70 o 
  -1   2   1    16152.74    14901.05    212.69 o 
   0   2   1    14866.14    16764.46    508.03 o 
   1   2   1    18244.18    16817.91    235.51 o 
   2   2   1    18307.36    17541.34    368.05 o 
   3   2   1     4745.09     5151.77    157.13 o 
   4   2   1     1950.39     2378.93    103.73 o 
   5   2   1     3137.07     2567.20     99.86 o 
   6   2   1      708.91      659.51     45.40 o 
   7   2   1     3690.01     3543.64    145.06 o 
   8   2   1     1292.61     1207.71     90.31 o 
   9   2   1      774.78      709.77     84.41 o 
  10   2   1      459.24      391.54    143.18 o 
  11   2   1       51.92      501.62    181.81 o 
 -11   3   1      257.12      402.60    130.44 o 
 -10   3   1      551.49      853.93    220.17 o 
  -9   3   1      498.23      513.39     79.08 o 
  -8   3   1     1520.84     1512.50    128.81 o 
  -7   3   1      846.42      731.68     94.64 o 
  -6   3   1      165.39      177.03     36.07 o 
  -5   3   1     6287.66     6323.79    255.10 o 
  -4   3   1    15306.46    14529.45    533.99 o 
  -3   3   1     8570.32     8444.27    287.29 o 
  -2   3   1    27064.38    25247.93   1261.23 o 
  -1   3   1     4114.53     3858.09    158.73 o 
   0   3   1       19.67       47.78     17.58 o 
   1   3   1     3934.24     3771.35    101.90 o 
   2   3   1    27737.58    28558.00    783.94 o 
   3   3   1     8468.15     8503.63    186.74 o 
   4   3   1    15600.26    13962.15    298.60 o 
   5   3   1     6739.79     6178.15    149.61 o 
   6   3   1      116.37      146.71     39.62 o 
   7   3   1      753.34      707.05     50.44 o 
   8   3   1     1597.73     1633.01    163.42 o 
   9   3   1      542.41      684.48    158.57 o 
  10   3   1      506.52      426.56    163.93 o 
  11   3   1      252.91      427.28    168.60 o 
 -11   4   1      125.53      339.78    302.28 o 
 -10   4   1       72.37      166.78    155.38 o 
  -9   4   1      345.00      218.51     91.07 o 
  -8   4   1      899.16      945.84     96.78 o 
  -7   4   1      711.34      625.07     70.59 o 
  -6   4   1     1083.27     1146.44    134.46 o 
  -5   4   1     2370.96     2316.79    111.44 o 
  -4   4   1     1051.91     1067.64     64.46 o 
  -3   4   1     2295.71     2488.42    114.28 o 
  -2   4   1     2723.84     2909.54     80.67 o 
  -1   4   1     2015.42     2686.71     65.19 o 
   0   4   1     3036.31     3823.04    120.69 o 
   1   4   1     2287.71     2906.12     95.73 o 
   2   4   1     2964.58     3241.23     82.29 o 
   3   4   1     2349.99     2676.11    128.23 o 
   4   4   1     1045.53     1132.64     72.00 o 
   5   4   1     2211.55     2145.03    116.79 o 
   6   4   1     1139.36     1269.44     91.24 o 
   7   4   1      750.95      710.90     64.62 o 
   8   4   1      975.35      985.60    115.39 o 
   9   4   1      406.13      326.66     82.51 o 
  10   4   1       60.63     -138.92    175.93 o 
  11   4   1      134.16      166.76    120.33 o 
 -10   5   1      100.65      189.32    127.25 o 
  -9   5   1       36.22      152.12    111.94 o 
  -8   5   1      540.03      510.09    114.08 o 
  -7   5   1     1405.25     1574.81    115.84 o 
  -6   5   1     2139.83     1977.62    126.43 o 
  -5   5   1     2617.97     2849.20    154.27 o 
  -4   5   1      960.32      967.55     74.97 o 
  -3   5   1      465.49      411.90     50.44 o 
  -2   5   1     2949.77     3096.93     89.77 o 
  -1   5   1     9877.67     9929.29    268.61 o 
   0   5   1    10350.33    10421.37    380.22 o 
   1   5   1     9872.63     9210.83    481.62 o 
   2   5   1     2601.54     2534.08     89.37 o 
   3   5   1      575.36      606.60     54.17 o 
   4   5   1     1024.43     1024.12     85.46 o 
   5   5   1     2171.35     2414.61    162.74 o 
   6   5   1     2297.44     2210.35    150.67 o 
   7   5   1     1508.24     1788.58    171.73 o 
   8   5   1      445.80      577.28    105.46 o 
   9   5   1       44.64      168.51    106.63 o 
  10   5   1      129.89       45.84    125.53 o 
 -10   6   1      246.92      382.17    221.43 o 
  -9   6   1       72.89       83.77     98.93 o 
  -8   6   1       98.40      177.24     61.75 o 
  -7   6   1      419.83      392.37    107.01 o 
  -6   6   1     1466.03     1399.40    110.67 o 
  -5   6   1     2652.96     2703.24    151.99 o 
  -4   6   1     2256.96     2417.04    144.02 o 
  -3   6   1      638.44      629.86     58.04 o 
  -2   6   1     1961.62     1789.00     60.63 o 
  -1   6   1     4667.34     4781.62    157.52 o 
   0   6   1     7405.47     7766.22    273.84 o 
   1   6   1     4937.69     5010.92    212.00 o 
   2   6   1     1625.32     1579.91     70.41 o 
   3   6   1      574.45      644.52     80.90 o 
   4   6   1     2592.88     2659.44    207.90 o 
   5   6   1     2397.45     2434.86    207.82 o 
   6   6   1     1328.19     1278.62    137.74 o 
   7   6   1      501.89      529.12     91.74 o 
   8   6   1       82.04       81.28    129.63 o 
   9   6   1       81.55       46.96    110.11 o 
  10   6   1      275.05      780.35    361.76 o 
  -9   7   1      255.02      370.52    148.37 o 
  -8   7   1       44.03       68.94     84.30 o 
  -7   7   1      104.19      252.04    110.78 o 
  -6   7   1      153.73      298.10    119.01 o 
  -5   7   1       12.57       14.16     47.93 o 
  -4   7   1     2793.67     2756.82    198.46 o 
  -3   7   1     4572.35     5139.95    298.06 o 
  -2   7   1     2749.07     3083.30    127.15 o 
  -1   7   1      154.51      142.95     32.71 o 
   0   7   1       70.09      111.84     41.07 o 
   1   7   1      229.64      289.32     35.42 o 
   2   7   1     2741.28     2561.43    141.17 o 
   3   7   1     4757.78     5374.42    390.14 o 
   4   7   1     2860.19     3160.98    261.32 o 
   5   7   1       26.31       75.58     77.83 o 
   6   7   1      129.07       96.91     60.49 o 
   7   7   1      129.42      297.89     94.03 o 
   8   7   1       47.92      -30.46    249.31 o 
   9   7   1      284.16      377.53    147.46 o 
  -9   8   1      206.64      182.67    218.06 o 
  -8   8   1      645.90      723.63    181.88 o 
  -7   8   1       28.47       95.70    146.20 o 
  -6   8   1     1400.86     1645.33    219.35 o 
  -5   8   1       33.18      -35.94     67.06 o 
  -4   8   1      857.80      950.02    110.46 o 
  -3   8   1      815.37      933.28    104.88 o 
  -2   8   1     2980.83     3152.74    201.04 o 
  -1   8   1      163.73      217.86     36.48 o 
   0   8   1     3333.94     3779.95    189.11 o 
   1   8   1      205.68      182.53     40.87 o 
   2   8   1     2963.77     2792.14    187.56 o 
   3   8   1      774.20      538.00    106.58 o 
   4   8   1      886.52      914.76    143.68 o 
   5   8   1       39.07      -17.50     59.34 o 
   6   8   1     1326.91     1533.32    229.07 o 
   7   8   1       18.13      151.32    116.57 o 
   8   8   1      675.68      607.61    179.97 o 
   9   8   1      215.54      255.73    146.57 o 
  -8   9   1      242.77       62.98    131.28 o 
  -7   9   1        6.87        9.06     88.01 o 
  -6   9   1       63.76      106.72     97.21 o 
  -5   9   1       16.01      100.69     96.29 o 
  -4   9   1      898.96     1024.37    148.00 o 
  -3   9   1     2041.67     1957.70    223.22 o 
  -2   9   1     2293.47     2435.12    223.40 o 
  -1   9   1      102.84       20.38     42.05 o 
   0   9   1       41.96       56.68     37.56 o 
   1   9   1      122.68      210.69     42.00 o 
   2   9   1     2325.42     2686.05    198.04 o 
   3   9   1     2014.40     1946.57    186.12 o 
   4   9   1      820.55      797.52    140.22 o 
   5   9   1       15.34      -33.42     94.86 o 
   6   9   1       51.08       25.58     75.16 o 
   7   9   1       10.53     -115.32    115.32 o 
   8   9   1      252.78      167.49    144.51 o 
  -7  10   1      159.64      253.30    157.05 o 
  -6  10   1      115.88      162.55     98.22 o 
  -5  10   1       89.47      128.50     89.08 o 
  -4  10   1      439.86      491.48    128.65 o 
  -3  10   1       99.44      130.39     81.76 o 
  -2  10   1      320.24      466.31    115.32 o 
  -1  10   1       85.38       87.92     62.39 o 
   0  10   1      477.29      449.91     70.79 o 
   1  10   1       75.38       -3.86     80.13 o 
   2  10   1      279.43      320.14     89.74 o 
   3  10   1       83.53       63.16     77.89 o 
   4  10   1      460.95      677.58    126.30 o 
   5  10   1      106.32      131.23    133.31 o 
   6  10   1       97.65      147.85    109.04 o 
   7  10   1      152.25      234.26    190.06 o 
  -5  11   1      295.68      236.38    150.46 o 
  -4  11   1      176.69       91.24     94.34 o 
  -3  11   1       10.31      -42.61     88.30 o 
  -2  11   1      244.62      211.14     85.81 o 
  -1  11   1      794.30      822.96    115.55 o 
   0  11   1        8.43      -48.81     71.71 o 
   1  11   1      773.74     1004.77    177.58 o 
   2  11   1      268.47      149.03     92.73 o 
   3  11   1       13.26       13.47     82.14 o 
   4  11   1      193.41       71.06    136.06 o 
   5  11   1      286.31      328.38    129.44 o 
  -3  12   1       93.36      118.78    103.46 o 
  -2  12   1       24.77       28.61    100.13 o 
  -1  12   1        3.83      -62.68    102.94 o 
   0  12   1      145.52      238.53    123.21 o 
   1  12   1        8.17       41.63     69.24 o 
   2  12   1       22.63      269.95    114.92 o 
   3  12   1      102.01       50.07    101.56 o 
   2   0   2     7457.75     8104.23    175.92 o 
   3   0   2     2258.79     1721.88     70.38 o 
   4   0   2      483.60      387.78     22.82 o 
   5   0   2     5009.67     4263.10    142.96 o 
   6   0   2     2439.90     2665.03    129.11 o 
   7   0   2     9901.72    10135.14    442.82 o 
   8   0   2       60.10      102.14     37.73 o 
   9   0   2      587.08      623.11     74.39 o 
  10   0   2        6.27       53.03     51.83 o 
  11   0   2       23.23       85.97     83.49 o 
 -11   1   2      708.04      931.47    230.36 o 
 -10   1   2       57.44       53.73     46.30 o 
  -9   1   2      167.50      207.57     59.40 o 
  -8   1   2        2.94      -17.33     42.13 o 
  -7   1   2      430.30      485.71     50.70 o 
  -6   1   2     2748.11     2493.40    136.37 o 
  -5   1   2     7305.65     6875.95    312.48 o 
  -4   1   2     1393.30     1406.83     76.59 o 
  -3   1   2    16560.28    14870.51    405.59 o 
  -2   1   2     2585.90     3923.40     77.65 o 
  -1   1   2    12508.60    14810.45    306.70 o 
   1   1   2    13355.08    15368.16    562.32 o 
   2   1   2     2610.73     3962.22    116.03 o 
   3   1   2    14894.00    13359.50    297.68 o 
   4   1   2     1445.75     1484.93     44.60 o 
   5   1   2     7552.99     7371.26    239.72 o 
   6   1   2     2551.23     2459.78    125.84 o 
   7   1   2      478.85      459.40     45.23 o 
   8   1   2        3.38       51.92     36.47 o 
   9   1   2      236.98      306.16     48.13 o 
  10   1   2       42.72      174.72     54.40 o 
  11   1   2      694.22      809.00    123.95 o 
 -11   2   2      513.30      443.42    173.72 o 
 -10   2   2      162.87      128.36     58.37 o 
  -9   2   2      909.98      798.82     91.13 o 
  -8   2   2      965.48     1016.70     83.99 o 
  -7   2   2     1394.55     1325.38     86.49 o 
  -6   2   2      413.43      476.22     49.13 o 
  -5   2   2    16653.55    15586.35    595.83 o 
  -4   2   2     1468.69     1723.73     68.53 o 
  -3   2   2     2939.61     2542.44     75.01 o 
  -2   2   2      750.87      820.26     43.36 o 
  -1   2   2    40910.14    37676.98    887.25 o 
   0   2   2     6213.82     8585.22    170.28 o 
   1   2   2    43437.16    40136.50    800.37 o 
   2   2   2      747.62      778.92     49.19 o 
   3   2   2     2931.57     2566.34    103.81 o 
   4   2   2     1513.27     1883.41     48.20 o 
   5   2   2    15030.32    14292.73    486.72 o 
   6   2   2      534.24      544.03     41.80 o 
   7   2   2     1292.91     1128.44     71.54 o 
   8   2   2      872.75      815.65     71.54 o 
   9   2   2      915.59      740.85    132.08 o 
  10   2   2      177.61      216.03    127.30 o 
  11   2   2      519.88      567.02    180.68 o 
 -11   3   2       96.62      154.74    187.46 o 
 -10   3   2      393.59      482.24     94.88 o 
  -9   3   2     1646.95     1587.25    136.83 o 
  -8   3   2     1869.33     1867.07    143.91 o 
  -7   3   2     5482.91     5306.37    253.48 o 
  -6   3   2      410.56      446.36     48.63 o 
  -5   3   2     4886.96     4950.08    191.10 o 
  -4   3   2     3793.32     4009.36    144.40 o 
  -3   3   2    26606.12    30302.89   1060.40 o 
  -2   3   2    10626.42    10441.36    281.45 o 
  -1   3   2    41404.19    41163.76   1204.91 o 
   0   3   2     1671.17     1053.31     38.92 o 
   1   3   2    41934.28    40711.47   1076.67 o 
   2   3   2    10340.79     9871.93    311.04 o 
   3   3   2    24910.40    27730.48    829.82 o 
   4   3   2     3787.63     4282.17     94.76 o 
   5   3   2     4724.10     4471.54    114.88 o 
   6   3   2      532.70      429.35     36.70 o 
   7   3   2     5169.90     4868.85    186.19 o 
   8   3   2     1920.81     1878.91    170.25 o 
   9   3   2     1715.76     1616.50    191.60 o 
  10   3   2      447.12      385.81     99.07 o 
  11   3   2       63.63       30.98     93.15 o 
 -11   4   2       67.88       19.16     98.86 o 
 -10   4   2       42.44      -86.86    113.76 o 
  -9   4   2      115.52      132.84    108.72 o 
  -8   4   2      879.18     1041.27     92.08 o 
  -7   4   2      933.57     1019.35     82.19 o 
  -6   4   2      831.45      723.46     64.05 o 
  -5   4   2     1169.61     1060.96     70.65 o 
  -4   4   2     1698.04     1733.93     76.34 o 
  -3   4   2     3799.08     4074.05    163.05 o 
  -2   4   2     2603.73     2103.63     72.25 o 
  -1   4   2     6573.72     6058.24    166.66 o 
   0   4   2     1008.10      975.91     40.13 o 
   1   4   2     6942.07     6472.86    155.85 o 
   2   4   2     2651.42     2265.88     70.36 o 
   3   4   2     4110.41     4502.27    238.30 o 
   4   4   2     1548.51     1453.59     88.57 o 
   5   4   2     1038.37      978.32     91.31 o 
   6   4   2      837.08      684.03     88.13 o 
   7   4   2     1047.34     1168.72    116.74 o 
   8   4   2      884.98      949.31    136.24 o 
   9   4   2      131.67      172.34    131.10 o 
  10   4   2       39.27      -19.39    179.92 o 
  11   4   2       73.97        9.32    118.68 o 
 -10   5   2      242.74      376.80    213.12 o 
  -9   5   2       88.04      238.80     85.93 o 
  -8   5   2      308.36      270.54     84.94 o 
  -7   5   2     1116.05     1058.09    114.38 o 
  -6   5   2     5253.37     5397.71    242.50 o 
  -5   5   2     6175.63     5997.37    248.90 o 
  -4   5   2     6839.54     6820.44    280.66 o 
  -3   5   2     1377.13     1298.39     74.59 o 
  -2   5   2     6208.51     6147.71    153.74 o 
  -1   5   2    20391.77    20893.44    699.73 o 
   0   5   2    15329.86    18495.57    706.15 o 
   1   5   2    19957.77    20234.86    955.48 o 
   2   5   2     5959.96     5664.27    196.81 o 
   3   5   2     1760.89     1600.03    112.58 o 
   4   5   2     6898.23     6842.00    427.95 o 
   5   5   2     6015.24     6172.69    399.12 o 
   6   5   2     5167.37     5200.36    358.34 o 
   7   5   2     1238.85     1038.56    167.95 o 
   8   5   2      324.98      258.07     71.05 o 
   9   5   2       60.42      106.19    109.73 o 
  10   5   2      281.00      521.52    266.50 o 
 -10   6   2      169.32       69.02     96.61 o 
  -9   6   2       73.73       74.92     83.75 o 
  -8   6   2      407.44      645.51    109.49 o 
  -7   6   2      492.67      518.07     98.62 o 
  -6   6   2      535.14      549.27     82.14 o 
  -5   6   2     1339.12     1466.87     98.39 o 
  -4   6   2     3846.81     3706.67    195.01 o 
  -3   6   2      205.26      164.62     41.72 o 
  -2   6   2     4342.42     4328.36    134.46 o 
  -1   6   2      621.15      710.60     37.99 o 
   0   6   2     1332.06     1290.09     78.54 o 
   1   6   2      636.01      667.79     48.90 o 
   2   6   2     4654.90     5047.62    184.80 o 
   3   6   2      135.05      107.43     50.19 o 
   4   6   2     3794.66     3987.77    290.85 o 
   5   6   2     1467.59     1391.87    146.47 o 
   6   6   2      514.24      497.54    125.43 o 
   7   6   2      432.78      514.39     88.92 o 
   8   6   2      405.12      705.24    176.18 o 
   9   6   2       70.94      101.97    100.76 o 
  10   6   2      140.18       33.76    151.54 o 
  -9   7   2       80.29      307.31    140.56 o 
  -8   7   2      415.80      624.51    165.97 o 
  -7   7   2        9.22       -0.79     63.59 o 
  -6   7   2      113.61      116.70     54.77 o 
  -5   7   2      400.88      361.00     69.90 o 
  -4   7   2      900.31      828.80     87.02 o 
  -3   7   2     1892.12     1934.00    135.15 o 
  -2   7   2     2291.82     2215.35     95.09 o 
  -1   7   2      122.81      117.39     25.41 o 
   0   7   2     2082.45     2036.19    102.85 o 
   1   7   2      113.32      107.43     34.31 o 
   2   7   2     2327.21     2606.00    174.72 o 
   3   7   2     1956.99     1846.76    170.93 o 
   4   7   2      906.96      807.38    120.44 o 
   5   7   2      383.47      365.60     84.21 o 
   6   7   2       46.27       24.76     60.86 o 
   7   7   2       10.51      110.81    110.35 o 
   8   7   2      455.75      932.52    243.63 o 
   9   7   2       77.81      139.55    126.55 o 
  -9   8   2      106.60      -98.52    227.07 o 
  -8   8   2       82.33       35.76     78.41 o 
  -7   8   2       58.49       76.65     72.81 o 
  -6   8   2      334.97      491.74    122.38 o 
  -5   8   2       40.83       -8.73     45.26 o 
  -4   8   2     3575.78     3822.12    259.71 o 
  -3   8   2      700.61      564.77    139.47 o 
  -2   8   2     2198.06     2414.48    172.83 o 
  -1   8   2       32.16       92.20     41.83 o 
   0   8   2       39.51      -11.99     27.10 o 
   1   8   2       31.34        7.26     34.18 o 
   2   8   2     2494.05     2457.97    137.57 o 
   3   8   2      632.41      591.33     73.41 o 
   4   8   2     3748.36     4048.83    376.87 o 
   5   8   2       40.79       70.15     55.00 o 
   6   8   2      311.03      501.61    147.39 o 
   7   8   2       46.56      -33.40     69.50 o 
   8   8   2       88.26      -33.75     73.91 o 
   9   8   2      110.04      148.96    105.95 o 
  -8   9   2      443.75      355.88    170.23 o 
  -7   9   2       22.33      -41.15    122.54 o 
  -6   9   2      133.55      229.26    101.74 o 
  -5   9   2        6.89        6.64     76.15 o 
  -4   9   2      326.00      197.41    165.47 o 
  -3   9   2      221.86      251.60     72.10 o 
  -2   9   2      397.53      509.84     99.01 o 
  -1   9   2      180.53      140.32     38.27 o 
   0   9   2      622.20      574.85     64.52 o 
   1   9   2      174.03      121.28     56.99 o 
   2   9   2      422.46      458.45     91.21 o 
   3   9   2      223.38      174.88     73.91 o 
   4   9   2      337.43      392.12    100.94 o 
   5   9   2        3.44       62.00     74.30 o 
   6   9   2      118.01      290.65    119.19 o 
   7   9   2       22.58       69.14     85.01 o 
   8   9   2      448.02      358.51    206.23 o 
  -7  10   2       31.87       58.27    146.20 o 
  -6  10   2      254.39      220.50    143.35 o 
  -5  10   2       42.02      -45.77     79.07 o 
  -4  10   2      160.38      148.28     84.36 o 
  -3  10   2       37.76       83.68     80.28 o 
  -2  10   2     1527.07     1601.15    191.30 o 
  -1  10   2       32.45      135.07    108.57 o 
   0  10   2       84.74      114.15     42.38 o 
   1  10   2       36.56       16.72     51.42 o 
   2  10   2     1575.22     1685.68    233.16 o 
   3  10   2       28.32      126.78    104.62 o 
   4  10   2      172.80      139.52     94.91 o 
   5  10   2       30.62      136.83     81.80 o 
   6  10   2      297.70      413.89    180.45 o 
   7  10   2       34.88       -4.47     95.11 o 
  -5  11   2       42.87       27.51     86.33 o 
  -4  11   2      542.33      595.25    151.41 o 
  -3  11   2       26.59      107.43     80.71 o 
  -2  11   2      542.17      655.11    102.86 o 
  -1  11   2       56.30       85.56     63.43 o 
   0  11   2     1105.44     1114.83    154.41 o 
   1  11   2       48.19      102.65     89.48 o 
   2  11   2      521.99      430.75    112.30 o 
   3  11   2       23.65       -0.29     66.66 o 
   4  11   2      515.38      607.67    168.69 o 
   5  11   2       35.77       49.98    101.81 o 
  -3  12   2        5.34      322.74    128.04 o 
  -2  12   2      107.69      285.64    182.39 o 
  -1  12   2        2.18     -118.21    126.93 o 
   0  12   2        3.12     -112.72    112.72 o 
   1  12   2        1.61      -87.33     88.81 o 
   2  12   2       96.38      120.60    122.75 o 
   3  12   2        2.78       -2.35    112.20 o 
   1   0   3     6133.68     7617.51    177.85 o 
   2   0   3      874.73      922.06     34.39 o 
   3   0   3     9942.16     6714.23    161.27 o 
   4   0   3      741.12      758.26     32.04 o 
   5   0   3    11852.65    11629.96    382.79 o 
   6   0   3     3383.01     3198.42    130.60 o 
   7   0   3      571.73      551.74     51.62 o 
   8   0   3      817.94      803.27     69.86 o 
   9   0   3      177.29      299.81     60.96 o 
  10   0   3       71.71       98.56     48.75 o 
  11   0   3      662.40      791.63    163.97 o 
 -11   1   3       73.24      109.24    118.09 o 
 -10   1   3       96.53       84.75     80.76 o 
  -9   1   3      227.36      405.84     64.56 o 
  -8   1   3      111.36      227.53     45.98 o 
  -7   1   3      953.72      916.30     65.16 o 
  -6   1   3    10203.46    10047.25    438.33 o 
  -5   1   3     1536.94     1175.38     60.33 o 
  -4   1   3     4660.69     4484.53    135.97 o 
  -3   1   3     5311.22     5158.26    125.80 o 
  -2   1   3     9412.10     9733.66    369.84 o 
  -1   1   3    19360.01    17465.31    302.79 o 
   1   1   3    20269.00    16621.32    570.18 o 
   2   1   3    10327.06    11407.57    376.43 o 
   3   1   3     5451.52     5398.14    121.52 o 
   4   1   3     4560.80     4572.22    120.69 o 
   5   1   3     1893.15     1430.67     67.85 o 
   6   1   3    10713.28    10759.71    445.59 o 
   7   1   3      869.78      814.91     98.76 o 
   8   1   3      129.40      179.37     50.81 o 
   9   1   3      236.97      300.36     53.78 o 
  10   1   3      106.95      252.70     68.62 o 
  11   1   3       66.43       93.31     65.02 o 
 -11   2   3      242.34      504.25    167.88 o 
 -10   2   3      382.01      544.46    115.48 o 
  -9   2   3      262.17      273.50     59.55 o 
  -8   2   3      174.72      181.44     48.19 o 
  -7   2   3     2192.98     2212.39    127.63 o 
  -6   2   3     3468.03     3124.57    131.61 o 
  -5   2   3     2332.85     2269.84     95.91 o 
  -4   2   3     6575.03     6476.98    189.90 o 
  -3   2   3     4664.52     6684.06    190.93 o 
  -2   2   3     1732.28     1830.82     66.10 o 
  -1   2   3    23439.57    23002.31    434.94 o 
   0   2   3    15332.69    14473.85    513.46 o 
   1   2   3    25601.60    25371.73    498.48 o 
   2   2   3     1597.92     1748.06     60.78 o 
   3   2   3     4866.59     7207.34    307.22 o 
   4   2   3     6580.02     6726.59    211.20 o 
   5   2   3     2310.42     2585.83     85.45 o 
   6   2   3     2745.41     2562.51    108.09 o 
   7   2   3     2234.42     2319.61    114.70 o 
   8   2   3      173.70      100.90     55.31 o 
   9   2   3      261.77      194.63     44.09 o 
  10   2   3      365.61      625.88    219.01 o 
  11   2   3      227.65      225.16     95.78 o 
 -11   3   3      150.80      484.69    191.40 o 
 -10   3   3      259.81      255.76    135.28 o 
  -9   3   3      465.45      509.11     72.48 o 
  -8   3   3     4243.94     4270.83    285.79 o 
  -7   3   3     1894.10     1836.79    116.14 o 
  -6   3   3     1100.06     1186.93     64.28 o 
  -5   3   3     8427.86     8292.65    294.51 o 
  -4   3   3    20734.78    21164.24    685.74 o 
  -3   3   3     1427.49     1504.02     47.38 o 
  -2   3   3    30737.02    27911.26    772.27 o 
  -1   3   3    24175.92    23108.63    628.93 o 
   0   3   3     7506.40     7670.87    227.34 o 
   1   3   3    24578.64    24792.46    613.70 o 
   2   3   3    30053.57    27136.34    670.76 o 
   3   3   3     1443.91     1441.90     95.52 o 
   4   3   3    20817.81    20418.04    597.62 o 
   5   3   3     8435.02     8082.65    235.92 o 
   6   3   3      909.22      850.56     41.49 o 
   7   3   3     2214.24     2019.06    106.05 o 
   8   3   3     4484.16     4208.96    331.11 o 
   9   3   3      444.07      316.65    119.63 o 
  10   3   3      292.03      271.22     83.71 o 
  11   3   3      135.82      328.12    136.65 o 
 -11   4   3       42.03       68.56     96.37 o 
 -10   4   3      287.46      374.11    261.42 o 
  -9   4   3       93.34      126.59     64.91 o 
  -8   4   3      617.19      714.14    100.76 o 
  -7   4   3     2595.13     2769.09    177.38 o 
  -6   4   3      982.28     1084.24     67.37 o 
  -5   4   3     1884.02     1788.99     78.36 o 
  -4   4   3     7372.30     7092.67    228.35 o 
  -3   4   3     1214.21     1099.91     50.04 o 
  -2   4   3     7157.07     7662.48    262.71 o 
  -1   4   3    10295.63    10923.76    310.55 o 
   0   4   3     1704.03     1208.03     44.61 o 
   1   4   3    10258.14    10880.23    288.18 o 
   2   4   3     8217.69     8814.00    265.32 o 
   3   4   3     1038.92     1018.32     52.62 o 
   4   4   3     7084.49     7089.12    219.47 o 
   5   4   3     1726.62     1655.92     89.83 o 
   6   4   3      929.70      994.54    102.30 o 
   7   4   3     2671.78     2725.15    234.16 o 
   8   4   3      557.11      634.98    156.94 o 
   9   4   3       79.48      -15.45     79.28 o 
  10   4   3      239.86      229.88    146.49 o 
  11   4   3       40.68       83.15    110.58 o 
 -10   5   3      263.49      167.37     94.52 o 
  -9   5   3      244.25      147.88     83.17 o 
  -8   5   3      987.15     1120.27    128.52 o 
  -7   5   3     1847.44     2055.29    206.44 o 
  -6   5   3     1868.93     1914.97    108.91 o 
  -5   5   3     2287.06     2191.30     96.82 o 
  -4   5   3     8038.73     8501.76    325.51 o 
  -3   5   3     2570.97     2302.19    108.37 o 
  -2   5   3    14024.97    13662.41    390.01 o 
  -1   5   3    15696.84    14999.48    492.36 o 
   0   5   3     2497.47     2336.96    102.13 o 
   1   5   3    14715.56    14534.29    473.76 o 
   2   5   3    15129.89    15209.07    533.34 o 
   3   5   3     2771.45     2681.74    111.74 o 
   4   5   3     7531.91     8163.26    530.74 o 
   5   5   3     2308.59     2684.09    187.73 o 
   6   5   3     1930.98     2009.45    172.13 o 
   7   5   3     1810.59     1998.50    189.06 o 
   8   5   3     1012.63      947.51    155.37 o 
   9   5   3      225.49      284.69    114.39 o 
  10   5   3      276.72      390.08    156.85 o 
 -10   6   3      228.49      283.46    142.50 o 
  -9   6   3      226.72      254.35    134.36 o 
  -8   6   3      778.49      666.94    105.73 o 
  -7   6   3      506.22      650.35     98.13 o 
  -6   6   3      142.52      104.61     52.73 o 
  -5   6   3      318.33      311.66     38.79 o 
  -4   6   3     3586.94     3850.07    195.84 o 
  -3   6   3     3022.08     2893.82    136.42 o 
  -2   6   3     2997.83     2827.56     95.38 o 
  -1   6   3     3903.20     4201.78    160.48 o 
   0   6   3       84.13      230.84     55.33 o 
   1   6   3     3667.35     4239.97    288.27 o 
   2   6   3     3153.01     3136.72    124.42 o 
   3   6   3     3224.29     2651.85    193.26 o 
   4   6   3     3545.37     3686.76    320.58 o 
   5   6   3      304.48      464.63     79.76 o 
   6   6   3       89.54      142.85     63.60 o 
   7   6   3      502.85      568.27     96.57 o 
   8   6   3      792.18      593.78    191.90 o 
   9   6   3      265.59      196.44    126.14 o 
  10   6   3      192.40      253.38    206.21 o 
  -9   7   3      255.93      645.88    288.86 o 
  -8   7   3       34.70       66.67     74.74 o 
  -7   7   3      161.72      146.34     65.45 o 
  -6   7   3      337.46      474.88     77.53 o 
  -5   7   3      135.47      175.85     71.90 o 
  -4   7   3     2069.71     2082.44    133.75 o 
  -3   7   3     4359.23     4675.74    269.34 o 
  -2   7   3     1292.33     1255.37     55.54 o 
  -1   7   3     1363.56     1297.44     67.52 o 
   0   7   3      957.35      991.92     74.85 o 
   1   7   3     1549.41     1555.73    122.69 o 
   2   7   3     1148.71     1138.31     75.01 o 
   3   7   3     4178.50     4337.94    335.97 o 
   4   7   3     2035.92     2059.58    209.52 o 
   5   7   3      144.70      380.80     89.50 o 
   6   7   3      231.16      277.52     82.91 o 
   7   7   3      137.90      110.21    133.40 o 
   8   7   3       40.28      183.08    156.10 o 
   9   7   3      268.04      533.50    262.09 o 
  -9   8   3      214.84      401.87    250.02 o 
  -8   8   3      454.92      752.20    194.94 o 
  -7   8   3       47.00       76.25    107.49 o 
  -6   8   3      200.19      310.60    113.41 o 
  -5   8   3       95.31       56.19     64.22 o 
  -4   8   3      867.31     1015.41    115.33 o 
  -3   8   3      322.26      518.97     83.01 o 
  -2   8   3     2800.92     2872.67    178.39 o 
  -1   8   3      725.01      670.28     63.38 o 
   0   8   3      619.82      724.30     62.39 o 
   1   8   3      940.13     1047.08    113.42 o 
   2   8   3     2635.47     2651.12    164.50 o 
   3   8   3      338.88      439.42     79.17 o 
   4   8   3      894.67      854.14    156.57 o 
   5   8   3       69.25      162.29    147.77 o 
   6   8   3      177.24      473.95    128.75 o 
   7   8   3       69.47       66.00    129.55 o 
   8   8   3      473.88      561.53    186.05 o 
   9   8   3      223.55      140.02    137.79 o 
  -8   9   3       78.79        2.30    118.17 o 
  -7   9   3      111.46       23.82    103.07 o 
  -6   9   3       22.70       43.38     79.29 o 
  -5   9   3       27.60      122.40    123.24 o 
  -4   9   3       66.29      103.00     71.77 o 
  -3   9   3     3195.08     3278.15    292.86 o 
  -2   9   3      519.30      826.52    112.03 o 
  -1   9   3        6.69       64.19     33.40 o 
   0   9   3       13.45       49.41     33.58 o 
   1   9   3        9.66       93.49     38.36 o 
   2   9   3      432.60      815.79    149.74 o 
   3   9   3     3237.97     3332.99    282.09 o 
   4   9   3       59.94       32.18     62.56 o 
   5   9   3       18.70      131.88    103.82 o 
   6   9   3       19.55       60.67     89.03 o 
   7   9   3      117.23        0.73     91.95 o 
   8   9   3       88.00      135.65    154.99 o 
  -7  10   3      241.52      231.42    161.21 o 
  -6  10   3      171.63       33.28    114.50 o 
  -5  10   3       42.67      -25.33     73.84 o 
  -4  10   3      264.40      399.13    128.62 o 
  -3  10   3      185.98      214.37    110.86 o 
  -2  10   3       82.07      188.67     78.06 o 
  -1  10   3      104.55      139.90     77.66 o 
   0  10   3      495.58      451.66     80.69 o 
   1  10   3       99.85       79.41     61.23 o 
   2  10   3       75.98      328.11    117.90 o 
   3  10   3      153.75      220.61     78.55 o 
   4  10   3      290.45      444.43    179.98 o 
   5  10   3       40.20      240.54    112.97 o 
   6  10   3      141.32       89.84    152.02 o 
   7  10   3      243.06      114.78    127.35 o 
  -5  11   3      912.62     1118.62    241.64 o 
  -4  11   3       72.52      117.35    112.22 o 
  -3  11   3       17.47       89.76    112.91 o 
  -2  11   3      137.61      271.89     70.15 o 
  -1  11   3     1257.11     1065.08    142.54 o 
   0  11   3       15.23       72.36     71.98 o 
   1  11   3     1296.42     1176.22    208.29 o 
   2  11   3      122.02       36.21     86.37 o 
   3  11   3       18.18       39.08     69.99 o 
   4  11   3       88.63      -12.87     74.67 o 
   5  11   3      906.90      903.84    305.69 o 
  -3  12   3       68.20        7.95    123.14 o 
  -2  12   3       50.27       38.88     75.21 o 
  -1  12   3      235.81      362.32    212.23 o 
   0  12   3       10.12      108.91    132.01 o 
   1  12   3      200.93      265.52    111.62 o 
   2  12   3       50.60       45.46    101.21 o 
   3  12   3       66.01      -37.24     90.22 o 
   1   0   4    11585.11    15408.54    416.44 o 
   2   0   4    73518.49    76891.90   2218.77 o 
   3   0   4      126.43       83.63     14.90 o 
   4   0   4     2200.55     1892.99     59.12 o 
   5   0   4       67.02      103.83     35.63 o 
   6   0   4    25181.45    23377.33    948.21 o 
   7   0   4     1114.06     1243.33    100.90 o 
   8   0   4     1907.68     1893.26    115.92 o 
   9   0   4      127.59       70.02     40.92 o 
  10   0   4      440.37      363.74     81.28 o 
  11   0   4        2.16       61.50     70.34 o 
 -11   1   4       33.70       82.43    107.07 o 
 -10   1   4      275.58      217.41     82.18 o 
  -9   1   4      391.15      479.48     71.61 o 
  -8   1   4      918.95      762.37     79.71 o 
  -7   1   4      278.37      365.45     46.79 o 
  -6   1   4     5202.39     5204.28    215.46 o 
  -5   1   4      699.61      616.43     41.31 o 
  -4   1   4     1463.31     1712.48     59.44 o 
  -3   1   4     1059.37      707.62     36.09 o 
  -2   1   4     3239.52     3782.33    112.34 o 
  -1   1   4     9284.87     9258.46    153.21 o 
   0   1   4      531.69      451.12     14.54 o 
   1   1   4    10220.59     8817.62    181.44 o 
   2   1   4     3408.90     3973.78     67.45 o 
   3   1   4      896.28      586.88     25.46 o 
   4   1   4     1324.27     1544.90     53.56 o 
   5   1   4      766.60      842.68     70.16 o 
   6   1   4     4987.83     5026.33    232.47 o 
   7   1   4      336.65      378.23     38.68 o 
   8   1   4      936.47     1065.54     89.11 o 
   9   1   4      375.78      430.34     59.15 o 
  10   1   4      304.68      433.92     85.13 o 
  11   1   4       50.01      124.16     81.17 o 
 -11   2   4       24.63      -27.79     85.61 o 
 -10   2   4      324.22      486.86    114.41 o 
  -9   2   4      598.56      898.80     90.47 o 
  -8   2   4     3682.64     3895.15    221.59 o 
  -7   2   4       77.47       31.99     41.32 o 
  -6   2   4       47.08       34.00     48.26 o 
  -5   2   4      375.93      377.17     56.70 o 
  -4   2   4    22367.84    22549.91    736.14 o 
  -3   2   4    13926.88    14866.34    364.40 o 
  -2   2   4    44958.76    42892.00    903.97 o 
  -1   2   4      455.31      379.31     15.45 o 
   0   2   4     1967.23     2435.12     63.17 o 
   1   2   4      460.51      453.41     22.25 o 
   2   2   4    46044.73    46943.61   1592.94 o 
   3   2   4    13997.56    15158.26    610.17 o 
   4   2   4    21033.00    21551.20    809.50 o 
   5   2   4      306.30      244.55     24.61 o 
   6   2   4      146.91      137.18     40.06 o 
   7   2   4      106.63      196.36     32.48 o 
   8   2   4     3759.87     3748.19    192.92 o 
   9   2   4      624.14      723.57     92.11 o 
  10   2   4      347.16      343.92     95.22 o 
  11   2   4       24.52      199.84     82.80 o 
 -11   3   4        5.94      -64.13     69.32 o 
 -10   3   4     1496.46     1795.60    573.63 o 
  -9   3   4      443.28      704.26    109.44 o 
  -8   3   4      619.39      733.65     75.50 o 
  -7   3   4      179.21      265.98     52.13 o 
  -6   3   4     3508.51     3363.72    144.92 o 
  -5   3   4      229.03      210.92     34.90 o 
  -4   3   4    12553.29    13528.38    415.63 o 
  -3   3   4    11585.91    10621.05    277.11 o 
  -2   3   4     5868.12     5592.31    169.25 o 
  -1   3   4       56.22       45.46     13.77 o 
   0   3   4    18044.20    18204.96    626.77 o 
   1   3   4       76.65       41.46     15.27 o 
   2   3   4     7152.37     6889.49    144.39 o 
   3   3   4    12203.31    11912.04    291.22 o 
   4   3   4    12309.75    12657.61    364.96 o 
   5   3   4      266.54      272.57     29.76 o 
   6   3   4     3365.05     3381.87    306.18 o 
   7   3   4      207.08      197.79     30.01 o 
   8   3   4      693.95      729.31     77.42 o 
   9   3   4      462.64      562.90    110.89 o 
  10   3   4     1404.41     1304.67    188.23 o 
  11   3   4        2.24       92.66    113.67 o 
 -11   4   4       42.75      -17.46     87.05 o 
 -10   4   4       32.25      161.14    120.64 o 
  -9   4   4      521.28      657.34    114.47 o 
  -8   4   4      774.35      829.67    111.66 o 
  -7   4   4      348.31      435.61     53.41 o 
  -6   4   4     1832.50     1774.64    111.97 o 
  -5   4   4     2253.90     2195.93     85.60 o 
  -4   4   4     2874.11     2575.12     79.46 o 
  -3   4   4     3226.67     2861.04     96.67 o 
  -2   4   4     8705.68     7881.94    255.60 o 
  -1   4   4     1719.41     1631.05     60.10 o 
   0   4   4     5782.61     4975.16    188.54 o 
   1   4   4     2413.01     2242.09     58.48 o 
   2   4   4     9032.38     8485.75    234.17 o 
   3   4   4     3550.68     3261.41    115.58 o 
   4   4   4     2374.65     2010.39     77.28 o 
   5   4   4     2280.31     2086.54     95.78 o 
   6   4   4     1702.07     1662.57     80.24 o 
   7   4   4      397.51      376.81     79.19 o 
   8   4   4      768.43      845.69    116.35 o 
   9   4   4      533.68      552.70    107.44 o 
  10   4   4       25.32      141.99    124.87 o 
  11   4   4       43.02       67.21    157.79 o 
 -10   5   4       83.60       21.22     84.65 o 
  -9   5   4      176.72      341.09    100.54 o 
  -8   5   4      216.06      268.19     74.91 o 
  -7   5   4     2140.67     2243.41    227.53 o 
  -6   5   4     5324.54     5260.94    324.96 o 
  -5   5   4     3161.61     2559.85    144.03 o 
  -4   5   4      494.99      504.45     35.54 o 
  -3   5   4     4040.63     3996.82    158.34 o 
  -2   5   4      189.72      273.51     30.03 o 
  -1   5   4    10148.36    10946.56    370.26 o 
   0   5   4     8862.68     8378.24    307.47 o 
   1   5   4    11017.84    11679.76    368.14 o 
   2   5   4      266.76      241.34     15.98 o 
   3   5   4     4324.27     4230.16    180.84 o 
   4   5   4      353.69      400.30     74.11 o 
   5   5   4     3058.20     3068.85    213.58 o 
   6   5   4     5225.81     5448.15    408.48 o 
   7   5   4     2384.20     2447.37    211.77 o 
   8   5   4      183.25      192.60     76.32 o 
   9   5   4      208.84      210.67     91.05 o 
  10   5   4       92.91       59.65    107.15 o 
 -10   6   4       58.27      139.20    103.40 o 
  -9   6   4       19.13        6.44     98.85 o 
  -8   6   4       23.26      -56.29     56.29 o 
  -7   6   4     1960.77     2190.18    199.06 o 
  -6   6   4     3128.36     3160.76    249.98 o 
  -5   6   4     6288.04     6269.30    366.89 o 
  -4   6   4      659.84      626.70     50.79 o 
  -3   6   4      308.74      340.83     39.73 o 
  -2   6   4     1405.39     1308.16     49.22 o 
  -1   6   4     8687.75     8973.61    347.28 o 
   0   6   4     9975.48    10044.93    428.00 o 
   1   6   4     9177.58     9735.34    338.09 o 
   2   6   4     1491.70     1528.54     77.71 o 
   3   6   4      222.03      190.89     35.90 o 
   4   6   4      711.13      827.76    105.10 o 
   5   6   4     6458.98     6733.81    510.58 o 
   6   6   4     3254.32     3305.41    284.05 o 
   7   6   4     2023.56     2207.85    221.53 o 
   8   6   4       37.15       26.47     68.97 o 
   9   6   4       11.64     -162.44    162.44 o 
  10   6   4       49.39      226.18    251.96 o 
  -9   7   4      743.51      628.73    194.35 o 
  -8   7   4       39.03       77.53     67.42 o 
  -7   7   4        4.98       22.50     58.07 o 
  -6   7   4      365.88      474.86     85.90 o 
  -5   7   4     1100.44      972.23    104.99 o 
  -4   7   4      286.96      501.03     68.90 o 
  -3   7   4     3516.40     3310.66    195.75 o 
  -2   7   4      103.58      163.73     38.00 o 
  -1   7   4      491.10      514.38     49.29 o 
   0   7   4      421.96      430.08     49.41 o 
   1   7   4      526.14      557.19     69.19 o 
   2   7   4      139.85      172.68     34.65 o 
   3   7   4     3464.83     3108.88    260.08 o 
   4   7   4      246.88      278.54     99.28 o 
   5   7   4     1111.35      921.84    141.57 o 
   6   7   4      332.52      400.86     98.63 o 
   7   7   4        9.73       -6.16     55.38 o 
   8   7   4       37.04       15.87    175.86 o 
   9   7   4      734.44      580.58    219.51 o 
  -9   8   4      779.77      629.99    316.76 o 
  -8   8   4      105.04       11.13    100.72 o 
  -7   8   4      390.56      475.39    107.47 o 
  -6   8   4       52.81      -37.34     54.29 o 
  -5   8   4     1372.02     1514.98    158.31 o 
  -4   8   4      699.23      725.90     88.73 o 
  -3   8   4     6774.54     7391.17    440.14 o 
  -2   8   4     2487.41     2297.54    140.56 o 
  -1   8   4     2379.83     2531.90    121.28 o 
   0   8   4       69.59       85.73     43.14 o 
   1   8   4     2407.67     2495.01    191.16 o 
   2   8   4     2432.40     2049.84    147.36 o 
   3   8   4     6861.65     6898.07    454.58 o 
   4   8   4      556.51      567.48    134.14 o 
   5   8   4     1355.03     1421.40    191.20 o 
   6   8   4       56.78      -69.88     69.88 o 
   7   8   4      439.29      534.53    173.39 o 
   8   8   4      110.20      378.94    126.00 o 
   9   8   4      707.34      894.77    232.62 o 
  -8   9   4       77.60      190.70    152.02 o 
  -7   9   4      518.97      555.34    169.99 o 
  -6   9   4       60.71      189.49    129.31 o 
  -5   9   4      119.02       19.95     65.14 o 
  -4   9   4       88.71      122.50     70.13 o 
  -3   9   4       23.40       27.03     48.88 o 
  -2   9   4      267.67      370.72     89.17 o 
  -1   9   4      342.48      336.25     48.16 o 
   0   9   4       18.52       87.05     39.97 o 
   1   9   4      385.70      292.23     91.62 o 
   2   9   4      255.48      296.13     81.96 o 
   3   9   4       16.73       72.06     93.13 o 
   4   9   4       75.54       52.40     83.30 o 
   5   9   4      103.36      190.29     91.58 o 
   6   9   4       44.94      -56.02    152.11 o 
   7   9   4      540.96      394.22    133.94 o 
   8   9   4       88.55      189.75    185.97 o 
  -7  10   4      287.23      128.89    223.18 o 
  -6  10   4      107.99      -33.87    101.86 o 
  -5  10   4      509.35      617.48    177.52 o 
  -4  10   4       37.09       11.05     68.61 o 
  -3  10   4       45.78      173.48    104.06 o 
  -2  10   4      113.43       70.95     75.54 o 
  -1  10   4     1358.40     1453.38    168.81 o 
   0  10   4       39.83        5.54     43.48 o 
   1  10   4     1285.94     1489.04    157.81 o 
   2  10   4      106.56       52.46    131.91 o 
   3  10   4       31.47       92.13     73.26 o 
   4  10   4       31.96        4.84     89.20 o 
   5  10   4      523.49      538.26    161.37 o 
   6  10   4      107.79       70.76     87.62 o 
   7  10   4      303.63      327.04    138.00 o 
  -5  11   4        9.40     -152.17    152.17 o 
  -4  11   4       25.69       18.05     88.29 o 
  -3  11   4       34.92      113.66     92.63 o 
  -2  11   4       24.86        0.79     55.57 o 
  -1  11   4      382.16      436.92    125.34 o 
   0  11   4      174.80      244.79     96.02 o 
   1  11   4      354.33      338.59    115.73 o 
   2  11   4       25.04       -0.86     60.20 o 
   3  11   4       43.23       50.35    121.35 o 
   4  11   4       19.54      -32.13    208.88 o 
   5  11   4       18.59     -128.73    161.08 o 
  -3  12   4       79.56      198.75    100.65 o 
  -2  12   4       33.17      127.25    121.87 o 
  -1  12   4       87.26      191.40    206.23 o 
   0  12   4       42.60      257.59    152.28 o 
   1  12   4       75.27       54.70    110.25 o 
   2  12   4       29.87       48.83     84.88 o 
   3  12   4       80.02      -70.88    126.49 o 
   1   0   5    39756.29    36643.23    777.88 o 
   2   0   5     1778.61     3534.66     69.69 o 
   3   0   5     3506.15     4246.27     98.72 o 
   4   0   5     1244.59     1583.31     62.99 o 
   5   0   5    22864.13    21181.92    766.99 o 
   6   0   5      931.91     1038.44     71.36 o 
   7   0   5     9254.59     9295.46    413.48 o 
   8   0   5      390.57      249.66     48.76 o 
   9   0   5      104.80       63.98     40.65 o 
  10   0   5       82.24      150.13     60.01 o 
  11   0   5      920.55      850.12    214.89 o 
 -11   1   5       24.79      -17.86    128.40 o 
 -10   1   5       95.72       67.16     49.43 o 
  -9   1   5      417.88      500.35     84.99 o 
  -8   1   5      303.33      324.30     50.22 o 
  -7   1   5     2059.09     2016.80    106.43 o 
  -6   1   5      681.19      687.30     54.01 o 
  -5   1   5      177.77      200.64     28.32 o 
  -4   1   5     1214.59     1752.75     61.85 o 
  -3   1   5     6718.52     6398.68    170.83 o 
  -2   1   5      601.96      613.80     31.35 o 
  -1   1   5    17551.12    22775.25    540.04 o 
   0   1   5    35919.50    31671.81    753.53 o 
   1   1   5    17579.68    20800.30    383.91 o 
   2   1   5      937.66      878.82     32.52 o 
   3   1   5     8507.79     8384.67    286.98 o 
   4   1   5     1060.03     1593.01     70.13 o 
   5   1   5      208.41      186.96     29.42 o 
   6   1   5      672.36      632.21     61.04 o 
   7   1   5     2078.12     1862.33    114.97 o 
   8   1   5      248.46      343.52     59.36 o 
   9   1   5      443.23      499.78     65.43 o 
  10   1   5       92.75       98.67     69.90 o 
  11   1   5       20.20       87.47     79.98 o 
 -11   2   5        1.63      -78.21     78.21 o 
 -10   2   5      301.44      567.02    158.47 o 
  -9   2   5     2664.76     2741.31    190.47 o 
  -8   2   5      697.99      774.66     72.22 o 
  -7   2   5     2118.48     2059.37    119.95 o 
  -6   2   5      428.84      528.32    118.61 o 
  -5   2   5     3420.57     3383.41    125.90 o 
  -4   2   5     4271.04     4498.09    131.36 o 
  -3   2   5    45273.07    42058.43   1170.29 o 
  -2   2   5     1324.22     1132.81     34.43 o 
  -1   2   5    19809.85    21849.81    500.60 o 
   0   2   5      984.05      907.32     23.29 o 
   1   2   5    19770.11    22090.58    482.09 o 
   2   2   5     1160.50      831.88     39.99 o 
   3   2   5    44891.30    42321.47   1459.78 o 
   4   2   5     4438.85     4896.69    151.87 o 
   5   2   5     3528.32     3287.94    114.20 o 
   6   2   5      425.46      402.10     52.04 o 
   7   2   5     2234.90     2162.39    112.67 o 
   8   2   5      705.51      732.10     62.83 o 
   9   2   5     2656.42     2605.80    210.98 o 
  10   2   5      285.46      370.13    110.11 o 
  11   2   5        0.09       10.61     76.77 o 
 -11   3   5      158.94       60.28     82.55 o 
 -10   3   5      331.06      443.18    215.33 o 
  -9   3   5     1536.55     1772.88    213.49 o 
  -8   3   5      587.36      525.33     68.20 o 
  -7   3   5      952.25      969.28     73.39 o 
  -6   3   5      101.42      233.12     47.92 o 
  -5   3   5     1501.76     1451.67     60.09 o 
  -4   3   5     8294.12     7840.06    213.45 o 
  -3   3   5    19665.54    20857.30    482.40 o 
  -2   3   5     8448.97     8530.18    270.80 o 
  -1   3   5     6253.80     6618.27    161.44 o 
   0   3   5     3637.26     3230.47     85.14 o 
   1   3   5     6681.04     7145.29    158.19 o 
   2   3   5     9423.17     9335.11    259.64 o 
   3   3   5    19140.25    19499.04    662.24 o 
   4   3   5     8271.93     8188.04    301.28 o 
   5   3   5     1527.86     1611.52     61.16 o 
   6   3   5      110.40      237.42     92.62 o 
   7   3   5     1151.05     1122.63     81.18 o 
   8   3   5      628.56      505.67     63.66 o 
   9   3   5     1417.89     1439.59    183.63 o 
  10   3   5      308.74      330.89     94.80 o 
  11   3   5      168.78       54.81    103.47 o 
 -11   4   5      120.38      425.17    262.38 o 
 -10   4   5      101.85      -94.64    234.83 o 
  -9   4   5      272.21      303.34     85.35 o 
  -8   4   5      694.25      913.26    107.89 o 
  -7   4   5      180.87      479.12    133.99 o 
  -6   4   5      380.21      453.84     76.67 o 
  -5   4   5     3558.59     3156.56    172.40 o 
  -4   4   5     2688.26     2604.75     73.17 o 
  -3   4   5     4311.66     4554.53    134.77 o 
  -2   4   5     5798.92     5606.60    224.59 o 
  -1   4   5    17825.96    18831.15    571.59 o 
   0   4   5     1773.60     2048.02     88.44 o 
   1   4   5    17036.02    17990.42    550.85 o 
   2   4   5     6616.69     6499.72    208.65 o 
   3   4   5     4132.42     4783.80    195.47 o 
   4   4   5     2490.44     2323.79     97.56 o 
   5   4   5     3142.99     2824.57    121.97 o 
   6   4   5      431.66      440.81     40.56 o 
   7   4   5      219.90      198.28     76.84 o 
   8   4   5      731.49      590.39    117.76 o 
   9   4   5      255.12      257.87     88.15 o 
  10   4   5       87.04      199.54     90.47 o 
  11   4   5       94.44       79.71    167.59 o 
 -10   5   5       75.84      100.24     86.55 o 
  -9   5   5       36.75       18.72     71.03 o 
  -8   5   5      308.06      307.62     92.49 o 
  -7   5   5     2797.48     2857.01    227.25 o 
  -6   5   5     4692.03     4827.09    300.10 o 
  -5   5   5     3142.36     3305.30    188.67 o 
  -4   5   5      417.67      401.55     30.18 o 
  -3   5   5      754.58      714.39     44.75 o 
  -2   5   5     1814.12     2010.07     87.11 o 
  -1   5   5     8044.98     8443.90    285.18 o 
   0   5   5    20191.65    20580.16    976.91 o 
   1   5   5     8597.23     8914.01    285.23 o 
   2   5   5     1943.37     2051.27     63.47 o 
   3   5   5      719.95      648.06     53.71 o 
   4   5   5      274.61      473.87     75.35 o 
   5   5   5     2804.57     3064.80    254.88 o 
   6   5   5     4537.47     4705.34    368.69 o 
   7   5   5     2949.62     3101.11    252.80 o 
   8   5   5      317.82      384.58     80.72 o 
   9   5   5       51.45      103.81     60.01 o 
  10   5   5       54.10       49.27    125.89 o 
 -10   6   5      181.32      161.09    132.42 o 
  -9   6   5      104.60       -4.70    119.74 o 
  -8   6   5      227.13      372.52    105.84 o 
  -7   6   5      382.57      443.12     87.15 o 
  -6   6   5     4070.22     4357.66    324.73 o 
  -5   6   5     1711.55     1813.17    142.01 o 
  -4   6   5     2627.96     2412.23    152.12 o 
  -3   6   5      200.99      189.06     29.66 o 
  -2   6   5     5463.35     5785.95    236.71 o 
  -1   6   5     3591.15     3594.38    140.29 o 
   0   6   5    12433.65    11871.64    536.24 o 
   1   6   5     3416.73     3328.42    130.11 o 
   2   6   5     5409.61     5572.43    212.91 o 
   3   6   5      142.33      145.76     39.47 o 
   4   6   5     2136.70     2202.33    220.19 o 
   5   6   5     1563.43     1501.47    181.99 o 
   6   6   5     4098.53     4726.51    389.35 o 
   7   6   5      383.26      334.70     97.97 o 
   8   6   5      192.18      217.14     86.71 o 
   9   6   5       96.52      137.21    119.81 o 
  10   6   5      173.54      248.20    201.58 o 
  -9   7   5      107.62      304.59    130.69 o 
  -8   7   5       58.13       76.26     77.54 o 
  -7   7   5      116.84      161.20     87.15 o 
  -6   7   5      793.24      849.23    110.56 o 
  -5   7   5      360.10      353.36     82.91 o 
  -4   7   5      927.35      852.65    105.88 o 
  -3   7   5     1730.78     1570.40    111.41 o 
  -2   7   5      293.94      269.35     42.93 o 
  -1   7   5        4.40       68.72     35.11 o 
   0   7   5     2726.57     2891.60    166.07 o 
   1   7   5       22.47       99.10     39.20 o 
   2   7   5      391.24      345.26    100.41 o 
   3   7   5     1526.44     1529.38    166.98 o 
   4   7   5      928.55      971.94    134.30 o 
   5   7   5      473.96      633.46    102.31 o 
   6   7   5      725.37      795.55    129.81 o 
   7   7   5      115.10      137.48     78.70 o 
   8   7   5       54.93       40.28     99.30 o 
   9   7   5      111.56       -5.43    131.48 o 
  -9   8   5       92.29      124.94    254.26 o 
  -8   8   5     1151.83     1089.85    244.31 o 
  -7   8   5      112.34      -15.49     71.50 o 
  -6   8   5      100.40      144.65     65.66 o 
  -5   8   5      312.96      198.79     93.38 o 
  -4   8   5     4082.17     4457.19    328.71 o 
  -3   8   5      577.49      603.67     88.22 o 
  -2   8   5     4704.08     5149.74    294.15 o 
  -1   8   5      415.85      387.88     40.56 o 
   0   8   5      944.32      846.53     80.88 o 
   1   8   5      343.44      286.66     59.44 o 
   2   8   5     4849.89     5101.83    283.81 o 
   3   8   5      640.91      876.58    123.15 o 
   4   8   5     3983.82     4468.16    420.73 o 
   5   8   5      309.43      282.37     90.38 o 
   6   8   5      101.18       87.19     81.43 o 
   7   8   5      102.63       50.22    187.69 o 
   8   8   5     1174.10     1172.95    248.99 o 
   9   8   5      102.72       50.65    184.56 o 
  -8   9   5       80.29      -82.28    204.82 o 
  -7   9   5       36.69      -49.31     89.09 o 
  -6   9   5      214.53      224.60     99.64 o 
  -5   9   5       34.74      -47.59     58.49 o 
  -4   9   5      302.09      362.34     76.53 o 
  -3   9   5      177.54      229.23     65.61 o 
  -2   9   5      605.17      468.01     77.77 o 
  -1   9   5       23.21      -11.68     24.33 o 
   0   9   5      503.67      533.05     61.27 o 
   1   9   5       39.19        3.47     48.38 o 
   2   9   5      667.58      539.78     93.19 o 
   3   9   5      137.15      419.42    163.78 o 
   4   9   5      263.74      249.60    111.85 o 
   5   9   5       68.05       89.69     73.73 o 
   6   9   5      240.22      357.13    374.15 o 
   7   9   5       31.87       59.65    118.15 o 
   8   9   5       77.58       71.95     88.87 o 
  -7  10   5      183.58       93.58    171.62 o 
  -6  10   5      690.36     1190.42    231.49 o 
  -5  10   5        6.25       -8.53     75.43 o 
  -4  10   5      121.28      157.02    113.67 o 
  -3  10   5       69.30      139.17     89.61 o 
  -2  10   5      104.58      255.18    101.35 o 
  -1  10   5       95.73      129.05     67.35 o 
   0  10   5     2627.38     2765.61    214.66 o 
   1  10   5       95.33      -56.48     81.20 o 
   2  10   5      103.01      120.79    159.95 o 
   3  10   5       69.02      211.13     85.94 o 
   4  10   5      137.24       94.38     80.17 o 
   5  10   5        3.57       84.63     76.42 o 
   6  10   5      667.50      754.24    184.29 o 
   7  10   5      182.99       85.92    112.49 o 
  -5  11   5      143.02      247.75    122.81 o 
  -4  11   5      114.35      137.45    125.77 o 
  -3  11   5        8.86       -7.80     69.68 o 
  -2  11   5       88.75      117.53     60.51 o 
  -1  11   5      245.36      259.22    123.03 o 
   0  11   5      184.00       31.34     72.04 o 
   1  11   5      255.89      302.85    114.23 o 
   2  11   5       67.98      -33.45    161.41 o 
   3  11   5       16.57      174.75    163.04 o 
   4  11   5      125.47      113.78    149.67 o 
   5  11   5      131.72        6.60    118.14 o 
  -3  12   5       32.91       30.72    183.28 o 
  -2  12   5      108.14       56.50    167.74 o 
  -1  12   5       17.33      196.34    111.35 o 
   0  12   5      166.49      104.07     90.11 o 
   1  12   5        9.41      -65.32     75.52 o 
   2  12   5      102.05       22.84     74.86 o 
   3  12   5       31.98      -34.83     98.43 o 
   0   0   6    27365.62    35664.30   2689.61 o 
   1   0   6      176.43      234.99     13.71 o 
   2   0   6     9464.72     8422.38    155.93 o 
   3   0   6       38.07       63.88     19.63 o 
   4   0   6     8108.59     6647.71    211.40 o 
   5   0   6     1550.73     1322.44     60.35 o 
   6   0   6     1595.23     1518.90     74.73 o 
   7   0   6     1549.00     1502.74     97.50 o 
   8   0   6        2.11        3.42     36.26 o 
   9   0   6      122.07      116.68     57.30 o 
  10   0   6      596.10      738.02    116.96 o 
  11   0   6      231.61      157.93    127.82 o 
 -11   1   6      516.23      513.82    138.23 o 
 -10   1   6       68.80       90.92     63.46 o 
  -9   1   6      462.06      494.82     68.26 o 
  -8   1   6      537.05      565.49     78.52 o 
  -7   1   6      863.47      798.00     64.76 o 
  -6   1   6      661.58      613.68     47.68 o 
  -5   1   6    18919.37    19490.03    755.38 o 
  -4   1   6     1869.60     1558.67     63.46 o 
  -3   1   6    13083.55    15008.22    405.94 o 
  -2   1   6    14744.63    11882.35    232.69 o 
  -1   1   6    38718.47    41424.11   1184.71 o 
   0   1   6    12074.11    15267.54    373.25 o 
   1   1   6    37540.68    38650.32   1248.39 o 
   2   1   6    14729.23    11421.80    489.97 o 
   3   1   6    12417.35    13585.57    532.14 o 
   4   1   6     1978.60     1727.98     75.23 o 
   5   1   6    18911.42    19907.94    828.59 o 
   6   1   6      549.97      672.28     53.15 o 
   7   1   6      899.88      894.95     83.42 o 
   8   1   6      439.10      719.89     61.69 o 
   9   1   6      465.45      514.16     65.49 o 
  10   1   6       49.27       96.58     79.54 o 
  11   1   6      487.96      781.73    221.06 o 
 -11   2   6      133.86       92.78    209.06 o 
 -10   2   6      400.65      616.36    259.17 o 
  -9   2   6      440.95      458.33     85.63 o 
  -8   2   6      566.43      594.55     66.89 o 
  -7   2   6      167.90      194.64     45.31 o 
  -6   2   6     1243.28     1290.21     73.13 o 
  -5   2   6     1325.30     1089.93     53.78 o 
  -4   2   6     7038.64     7177.62    202.23 o 
  -3   2   6     7778.31     7446.53    203.17 o 
  -2   2   6    11526.56    13234.00    360.28 o 
  -1   2   6     3015.10     3207.09     58.21 o 
   0   2   6    14613.84    11534.07    256.36 o 
   1   2   6     3268.70     3607.19    143.29 o 
   2   2   6    11870.39    13254.04    453.11 o 
   3   2   6     7649.66     7736.77    277.42 o 
   4   2   6     6871.45     7529.26    238.12 o 
   5   2   6     1440.47     1295.50     65.12 o 
   6   2   6     1318.25     1252.87     70.50 o 
   7   2   6       69.97       66.78     32.44 o 
   8   2   6      556.69      608.67     66.12 o 
   9   2   6      494.57      524.59     90.99 o 
  10   2   6      409.24      570.34    159.85 o 
  11   2   6      130.40      -42.00     66.15 o 
 -11   3   6      141.49      219.51    258.66 o 
 -10   3   6      151.09      227.42    194.22 o 
  -9   3   6     1763.03     1844.55    291.56 o 
  -8   3   6      699.47     1058.76    144.81 o 
  -7   3   6     2442.66     2424.00    135.11 o 
  -6   3   6     2505.62     2214.47     93.07 o 
  -5   3   6     6571.88     6330.71    232.68 o 
  -4   3   6     5862.92     5648.89    137.33 o 
  -3   3   6    26393.91    27069.65   1039.64 o 
  -2   3   6     8448.15     7755.11    224.61 o 
  -1   3   6    17739.60    18256.66    472.20 o 
   0   3   6     6558.17     6244.51    146.98 o 
   1   3   6    16750.22    16878.07    453.68 o 
   2   3   6     8968.57     7663.30    248.74 o 
   3   3   6    26272.87    25657.16    998.63 o 
   4   3   6     5743.10     5617.90    206.10 o 
   5   3   6     6191.06     5946.02    209.67 o 
   6   3   6     2404.43     2347.80     98.53 o 
   7   3   6     2772.89     2738.06    123.33 o 
   8   3   6      808.27      827.50     89.36 o 
   9   3   6     1667.80     1431.24    171.43 o 
  10   3   6      163.07       73.19     75.05 o 
  11   3   6      136.10      135.19    175.78 o 
 -11   4   6       22.40      -29.67     93.10 o 
 -10   4   6      141.58      160.18    104.09 o 
  -9   4   6      247.23      343.12    146.69 o 
  -8   4   6     1199.75     1590.46    445.06 o 
  -7   4   6     2367.16     2457.90    215.68 o 
  -6   4   6     1170.62      870.64    124.42 o 
  -5   4   6     2742.33     2843.19    147.84 o 
  -4   4   6     5094.70     5202.31    220.54 o 
  -3   4   6      334.72      324.39     33.49 o 
  -2   4   6    11081.87    12003.42    412.08 o 
  -1   4   6     9331.83     9857.47    325.98 o 
   0   4   6      477.84      408.60     26.19 o 
   1   4   6    10593.20    10695.94    298.00 o 
   2   4   6    11585.62    12049.91    549.93 o 
   3   4   6      391.31      319.05     36.46 o 
   4   4   6     4635.63     4652.98    206.40 o 
   5   4   6     2552.96     2379.58    108.32 o 
   6   4   6     1101.35      980.27     69.54 o 
   7   4   6     2699.65     2698.23    214.42 o 
   8   4   6     1221.58     1176.19    143.90 o 
   9   4   6      254.66      185.39     92.98 o 
  10   4   6      111.68      158.48     84.71 o 
  11   4   6       15.82      -75.63    111.08 o 
 -10   5   6      291.24      240.05    146.55 o 
  -9   5   6      219.66      379.76    161.92 o 
  -8   5   6      578.47     1026.73    307.04 o 
  -7   5   6      886.51      990.27    124.21 o 
  -6   5   6     2283.67     2409.20    197.61 o 
  -5   5   6     4855.20     4624.44    305.66 o 
  -4   5   6     4239.44     4287.30    239.97 o 
  -3   5   6     4634.56     4510.06    170.97 o 
  -2   5   6     7181.23     7070.23    257.67 o 
  -1   5   6     8079.82     8044.02    277.86 o 
   0   5   6    10998.54    12331.47    569.29 o 
   1   5   6     8779.27     8433.76    270.50 o 
   2   5   6     7863.11     7640.58    218.67 o 
   3   5   6     3995.72     3790.74    209.42 o 
   4   5   6     4252.26     3971.35    173.31 o 
   5   5   6     4793.69     4654.91    378.11 o 
   6   5   6     2430.99     2515.81    213.86 o 
   7   5   6      775.86      915.18    139.99 o 
   8   5   6      693.71      735.96    129.49 o 
   9   5   6      200.61      123.70     87.09 o 
  10   5   6      266.53      181.19    147.38 o 
 -10   6   6       58.48       73.89    135.24 o 
  -9   6   6       44.63      290.59    136.79 o 
  -8   6   6       23.62     -128.54    128.54 o 
  -7   6   6     1958.87     2063.36    200.92 o 
  -6   6   6       88.47      201.87     72.63 o 
  -5   6   6     1981.75     2158.37    248.79 o 
  -4   6   6      631.12      651.66     64.62 o 
  -3   6   6     3226.28     2916.80    132.88 o 
  -2   6   6      483.28      599.26     49.46 o 
  -1   6   6     5671.73     6129.54    226.45 o 
   0   6   6       16.91       38.85     55.43 o 
   1   6   6     5281.72     5677.85    223.67 o 
   2   6   6      550.25      467.12     39.17 o 
   3   6   6     3331.51     3066.97    181.00 o 
   4   6   6      584.87      642.33    102.58 o 
   5   6   6     2005.27     2039.25    211.72 o 
   6   6   6       95.13       72.29     85.86 o 
   7   6   6     2164.87     1912.02    216.51 o 
   8   6   6       20.26       63.63     64.90 o 
   9   6   6       62.87      141.01    152.91 o 
  10   6   6       43.24       77.59    122.81 o 
  -9   7   6       23.76        9.18    149.02 o 
  -8   7   6      411.43      348.29    123.21 o 
  -7   7   6       61.55      104.13     73.49 o 
  -6   7   6      199.17      203.60     64.26 o 
  -5   7   6      892.47     1080.63    119.06 o 
  -4   7   6     1056.23      972.47    102.60 o 
  -3   7   6      560.08      593.50     73.83 o 
  -2   7   6     4513.92     4608.69    221.57 o 
  -1   7   6     1590.54     1537.48     86.71 o 
   0   7   6     1163.52     1138.71     81.03 o 
   1   7   6     1626.34     1639.55     91.74 o 
   2   7   6     4748.59     4618.90    243.60 o 
   3   7   6      688.71      692.39     78.80 o 
   4   7   6      969.19      912.93    138.26 o 
   5   7   6      904.35     1068.19    160.50 o 
   6   7   6      199.53      179.04     84.12 o 
   7   7   6       78.79      161.35     78.78 o 
   8   7   6      404.89      759.97    284.27 o 
   9   7   6       27.16       -0.96    100.37 o 
  -9   8   6      214.89      121.99    103.77 o 
  -8   8   6       82.60       68.01     84.94 o 
  -7   8   6      169.32      232.72    202.35 o 
  -6   8   6       24.79      109.24    100.11 o 
  -5   8   6      621.14      587.73     96.03 o 
  -4   8   6      343.37      449.40     78.41 o 
  -3   8   6      852.84      751.50     90.13 o 
  -2   8   6      489.81      463.32     63.88 o 
  -1   8   6      937.73     1050.14     80.93 o 
   0   8   6      315.47      294.32     50.06 o 
   1   8   6      973.48      966.37     92.15 o 
   2   8   6      377.16      401.32     60.38 o 
   3   8   6      910.95      832.21    127.69 o 
   4   8   6      400.90      326.31    108.64 o 
   5   8   6      535.46      588.82    137.83 o 
   6   8   6       26.60       50.83     74.92 o 
   7   8   6      169.64       34.33    152.01 o 
   8   8   6       77.22        8.68    155.60 o 
   9   8   6      210.77      202.91    141.20 o 
  -8   9   6      660.04      455.54    337.24 o 
  -7   9   6      141.79     -188.57    188.57 o 
  -6   9   6       77.83       25.80    132.96 o 
  -5   9   6      159.63      340.96     97.36 o 
  -4   9   6      508.38      527.85    109.58 o 
  -3   9   6      118.85      153.61     52.38 o 
  -2   9   6     2730.17     2662.58    196.33 o 
  -1   9   6      457.44      577.49     64.19 o 
   0   9   6     1952.76     1805.23    161.03 o 
   1   9   6      505.93      762.60    112.99 o 
   2   9   6     2787.87     2481.70    307.73 o 
   3   9   6      124.84       26.04     77.23 o 
   4   9   6      554.31      817.20    153.08 o 
   5   9   6      150.68      374.16    238.93 o 
   6   9   6       74.20       38.32    136.05 o 
   7   9   6      159.84      502.95    345.19 o 
   8   9   6      618.10      672.36    242.29 o 
  -6  10   6      268.10      191.25    103.47 o 
  -5  10   6      154.77      108.46     73.33 o 
  -4  10   6       21.51      -16.27     61.42 o 
  -3  10   6       32.87       92.97     72.32 o 
  -2  10   6      130.42      222.90    124.01 o 
  -1  10   6      187.66      248.34     85.50 o 
   0  10   6      357.16      368.72     95.27 o 
   1  10   6      188.51      115.02     85.83 o 
   2  10   6      165.09       51.70    100.05 o 
   3  10   6       24.46      207.59    125.64 o 
   4  10   6       18.05       74.65     78.87 o 
   5  10   6      183.14       90.06    161.44 o 
   6  10   6      283.19      206.85    131.53 o 
  -5  11   6       26.69      137.37    165.27 o 
  -4  11   6      324.90      309.87    146.37 o 
  -3  11   6       26.91       25.09     87.72 o 
  -2  11   6      280.16      381.90    103.45 o 
  -1  11   6      177.76      310.73    127.48 o 
   0  11   6     1891.17     2042.59    310.48 o 
   1  11   6      181.96      223.05     99.08 o 
   2  11   6      238.28      390.74     99.12 o 
   3  11   6       26.15       43.57     80.75 o 
   4  11   6      345.77      179.87    184.38 o 
   5  11   6       25.34      100.10    148.93 o 
  -2  12   6      110.80      257.79    192.46 o 
  -1  12   6       63.56      185.10    150.54 o 
   0  12   6        6.05      -23.04     86.19 o 
   1  12   6       61.49      124.71     99.65 o 
   2  12   6      107.53      171.83    124.74 o 
   1   0   7    18222.27    21853.62    575.56 o 
   2   0   7    51793.46    50218.16   1527.96 o 
   3   0   7      541.69      495.84     25.87 o 
   4   0   7    14928.17    12911.22    398.46 o 
   5   0   7     4148.65     3638.36    144.18 o 
   6   0   7      582.67      573.50     45.93 o 
   7   0   7      167.57      171.65     37.82 o 
   8   0   7     5602.81     5834.74    306.08 o 
   9   0   7       22.86       16.39     41.52 o 
  10   0   7      417.32      476.17     95.68 o 
  11   0   7      159.34      187.03    128.07 o 
 -11   1   7       95.47      -21.60     72.19 o 
 -10   1   7      608.14      751.16    127.27 o 
  -9   1   7       39.05       93.47     42.07 o 
  -8   1   7       19.95       48.93     44.65 o 
  -7   1   7      378.38      606.97    115.62 o 
  -6   1   7     1433.00     1487.37     81.64 o 
  -5   1   7     2783.73     2580.56    100.13 o 
  -4   1   7    10081.71     8972.04    290.04 o 
  -3   1   7     1389.96     1602.34     56.93 o 
  -2   1   7    12571.75    13947.88    293.33 o 
  -1   1   7     7468.70     8131.57    200.36 o 
   0   1   7       59.00        6.12      9.71 o 
   1   1   7     7594.96     7402.52    366.77 o 
   2   1   7    12283.95    13308.95    542.07 o 
   3   1   7     1251.54     1541.95     72.20 o 
   4   1   7    10185.84     8716.14    487.59 o 
   5   1   7     2701.84     2637.91    116.50 o 
   6   1   7     1624.17     1478.91     85.65 o 
   7   1   7      496.77      691.22     99.80 o 
   8   1   7       51.48      144.65     64.18 o 
   9   1   7       40.16       68.87     42.56 o 
  10   1   7      567.54      889.65    141.70 o 
  11   1   7      131.27      179.72    193.16 o 
 -11   2   7       94.47      147.56    115.59 o 
 -10   2   7     1395.87     1473.96    228.47 o 
  -9   2   7      108.65       54.29     59.66 o 
  -8   2   7     1189.05     1570.95    237.66 o 
  -7   2   7      305.01      259.06     41.50 o 
  -6   2   7     2104.58     2185.37    107.71 o 
  -5   2   7      353.72      290.21     25.39 o 
  -4   2   7    22881.71    22102.10    681.43 o 
  -3   2   7      846.50      975.60     41.79 o 
  -2   2   7    20390.91    18780.02    483.35 o 
  -1   2   7     1222.80     1520.32     43.76 o 
   0   2   7    22742.46    24660.03    657.71 o 
   1   2   7      875.40     1173.49     34.35 o 
   2   2   7    19395.88    17581.03    755.80 o 
   3   2   7      814.22     1027.07     94.04 o 
   4   2   7    22754.68    22504.62    831.04 o 
   5   2   7      326.29      284.11     31.59 o 
   6   2   7     2411.27     2469.09    111.43 o 
   7   2   7      279.45      239.66     40.00 o 
   8   2   7     1108.67     1239.70    101.07 o 
   9   2   7      119.99      185.12     51.74 o 
  10   2   7     1417.75     1237.45    170.00 o 
  11   2   7       88.40      104.35     81.63 o 
 -11   3   7      186.92      153.26    222.48 o 
 -10   3   7      113.62      113.87     76.97 o 
  -9   3   7     1134.10     1702.58    503.57 o 
  -8   3   7     4517.47     4357.76    404.14 o 
  -7   3   7     2202.97     2487.16    315.89 o 
  -6   3   7     2302.60     1934.99    159.14 o 
  -5   3   7      955.66      818.49     94.65 o 
  -4   3   7     5599.78     5883.93    241.05 o 
  -3   3   7    12163.85    13828.02    473.28 o 
  -2   3   7    24896.03    27334.97    911.10 o 
  -1   3   7     4873.74     4556.40    133.87 o 
   0   3   7    10424.48     8954.43    236.60 o 
   1   3   7     5090.50     4725.90    104.34 o 
   2   3   7    26670.33    28321.83   1178.98 o 
   3   3   7    11619.00    12034.61    473.38 o 
   4   3   7     5757.13     5996.56    219.02 o 
   5   3   7      737.52      635.24     66.67 o 
   6   3   7     2418.13     2061.86     91.25 o 
   7   3   7     1904.16     1911.00    104.28 o 
   8   3   7     4629.02     4599.10    287.36 o 
   9   3   7     1227.26     1170.71    173.99 o 
  10   3   7      124.13      -21.74     67.22 o 
  11   3   7      178.56       71.29    140.09 o 
 -11   4   7        7.11      -42.51     90.10 o 
 -10   4   7      318.50      285.91    100.02 o 
  -9   4   7      117.48      178.44    131.16 o 
  -8   4   7      189.84      251.48    110.69 o 
  -7   4   7      924.09      983.62     95.34 o 
  -6   4   7      309.09      283.72     56.54 o 
  -5   4   7      392.73      383.67     47.93 o 
  -4   4   7     4261.88     3987.47    172.82 o 
  -3   4   7      313.37      295.22     47.14 o 
  -2   4   7     8924.46     9093.85    304.37 o 
  -1   4   7     4733.26     4253.12    148.06 o 
   0   4   7      317.86      441.24     50.83 o 
   1   4   7     5531.79     4900.70    132.50 o 
   2   4   7     8638.07     8691.22    436.96 o 
   3   4   7      326.49      295.90     27.12 o 
   4   4   7     3965.24     3276.99    165.13 o 
   5   4   7      347.25      292.09     43.08 o 
   6   4   7      306.26      362.42     56.12 o 
   7   4   7      860.72      822.30     74.99 o 
   8   4   7      254.94      410.66     91.41 o 
   9   4   7      106.52      203.86     88.67 o 
  10   4   7      301.78      323.73     96.83 o 
  11   4   7        4.37       12.11    104.58 o 
 -10   5   7      210.96      344.23    145.02 o 
  -9   5   7       74.37      191.24    103.01 o 
  -8   5   7      372.48      511.77    111.46 o 
  -7   5   7      930.61     1033.23    100.29 o 
  -6   5   7     4442.85     4163.09    284.58 o 
  -5   5   7     5703.67     5890.93    293.24 o 
  -4   5   7     3176.30     3021.69    155.52 o 
  -3   5   7      848.13      714.07     65.08 o 
  -2   5   7     2248.52     2028.16     96.66 o 
  -1   5   7    10157.74    11450.88    395.24 o 
   0   5   7    20100.20    20511.86    833.18 o 
   1   5   7    10541.58    11038.08    388.17 o 
   2   5   7     2352.70     1903.99     90.34 o 
   3   5   7      775.07      570.29     65.65 o 
   4   5   7     3116.18     2693.66    144.08 o 
   5   5   7     5506.78     4869.36    408.72 o 
   6   5   7     4278.07     4003.20    328.18 o 
   7   5   7      913.84      941.91    143.15 o 
   8   5   7      423.41      418.39     92.61 o 
   9   5   7       77.12      -26.68    152.55 o 
  10   5   7      187.79       85.07    141.92 o 
 -10   6   7       61.17       33.12    150.23 o 
  -9   6   7       69.99      286.09    131.90 o 
  -8   6   7       44.46      -84.79     84.79 o 
  -7   6   7      766.87      844.04    111.27 o 
  -6   6   7      528.05      385.63     59.98 o 
  -5   6   7     2563.20     2784.30    215.13 o 
  -4   6   7      135.64      124.74     54.18 o 
  -3   6   7     2002.16     1956.50    116.17 o 
  -2   6   7      448.47      482.37     49.10 o 
  -1   6   7     4376.94     5057.87    200.14 o 
   0   6   7      257.35      296.51     47.91 o 
   1   6   7     4507.96     5032.03    200.81 o 
   2   6   7      449.79      371.06     35.16 o 
   3   6   7     2166.10     2012.08    144.98 o 
   4   6   7       61.41       30.58     33.31 o 
   5   6   7     2563.55     2615.80    250.83 o 
   6   6   7      439.77      392.11     96.59 o 
   7   6   7      752.03     1063.21    160.63 o 
   8   6   7       64.22       11.70     75.27 o 
   9   6   7       84.71       31.65    137.83 o 
  10   6   7       54.76      119.55    245.83 o 
  -9   7   7       40.85      233.78    154.67 o 
  -8   7   7      236.37       83.05    133.66 o 
  -7   7   7      350.13      549.71    155.38 o 
  -6   7   7      634.93      632.57    156.87 o 
  -5   7   7      301.50      516.43    149.54 o 
  -4   7   7      379.06      367.90     63.76 o 
  -3   7   7      196.56      203.32     46.32 o 
  -2   7   7     1995.87     2002.09    112.89 o 
  -1   7   7      898.63      996.37     72.10 o 
   0   7   7      768.40      827.12     65.46 o 
   1   7   7      903.24      942.26     67.52 o 
   2   7   7     2277.51     2017.01     95.22 o 
   3   7   7      189.39      172.89     55.17 o 
   4   7   7      321.34      342.37     94.99 o 
   5   7   7      212.84      255.71    104.24 o 
   6   7   7      580.08      600.29    138.88 o 
   7   7   7      353.78      377.88    102.45 o 
   8   7   7      189.10       65.14    168.25 o 
   9   7   7       38.81      -63.03    106.89 o 
  -8   8   7      239.81      300.84    133.10 o 
  -7   8   7      253.74      -44.85    216.82 o 
  -6   8   7       36.42        9.21     76.75 o 
  -5   8   7     2493.44     2821.39    222.62 o 
  -4   8   7      472.61      561.74     84.30 o 
  -3   8   7        4.98       67.04     52.44 o 
  -2   8   7      304.17      297.79     57.82 o 
  -1   8   7     3561.29     3808.84    208.29 o 
   0   8   7      166.18      260.22     58.16 o 
   1   8   7     3377.25     3531.21    181.19 o 
   2   8   7      330.34      261.75     57.30 o 
   3   8   7        4.68      -42.01     93.75 o 
   4   8   7      504.54      540.63    129.11 o 
   5   8   7     2499.07     2813.37    340.48 o 
   6   8   7       42.42      -55.89     67.35 o 
   7   8   7      267.64      445.16    160.46 o 
   8   8   7      228.46      226.54    141.74 o 
  -8   9   7       11.98       66.51    121.62 o 
  -7   9   7      292.92      578.08    199.14 o 
  -6   9   7       14.98       14.45     75.07 o 
  -5   9   7      138.35      116.61     63.60 o 
  -4   9   7        4.16       25.34     58.41 o 
  -3   9   7      344.28      326.70     82.65 o 
  -2   9   7       38.88        9.99     54.66 o 
  -1   9   7      641.54      653.34     87.84 o 
   0   9   7       58.08      202.43     70.16 o 
   1   9   7      596.15      756.21    123.82 o 
   2   9   7       38.52       18.71    104.71 o 
   3   9   7      339.82      200.09    102.14 o 
   4   9   7        1.48      135.50     89.17 o 
   5   9   7      148.89       28.45    108.37 o 
   6   9   7       19.98      120.73    129.93 o 
   7   9   7      279.66      528.75    313.49 o 
   8   9   7       10.29     -156.35    156.35 o 
  -6  10   7      138.41      200.93    174.45 o 
  -5  10   7      197.05      152.38     90.93 o 
  -4  10   7        4.47      -84.77     84.77 o 
  -3  10   7      323.04      512.20    186.46 o 
  -2  10   7       43.22       63.78    139.49 o 
  -1  10   7     1279.78     1525.33    156.78 o 
   0  10   7      154.84      102.46     91.86 o 
   1  10   7     1235.74     1374.87    232.36 o 
   2  10   7       52.56      -66.05     66.05 o 
   3  10   7      301.37      404.02    126.91 o 
   4  10   7        2.09      -20.26    115.78 o 
   5  10   7      175.87      137.80    164.71 o 
   6  10   7      133.45       78.67    134.65 o 
  -5  11   7      618.04      596.01    213.25 o 
  -4  11   7       11.87       54.91     84.96 o 
  -3  11   7      208.28      263.51    112.88 o 
  -2  11   7       11.38      -38.08     63.76 o 
  -1  11   7      685.85      639.79    142.19 o 
   0  11   7      152.38       74.53     97.94 o 
   1  11   7      645.92      787.63    158.89 o 
   2  11   7        7.96       49.72     57.39 o 
   3  11   7      235.38      200.84     93.79 o 
   4  11   7        7.94      -11.29    105.88 o 
   5  11   7      631.47      670.43    335.09 o 
  -2  12   7        8.21      -48.38    193.16 o 
  -1  12   7      136.80       16.45    163.84 o 
   0  12   7        3.25       98.39    107.04 o 
   1  12   7      113.56      281.51    104.02 o 
   2  12   7        5.42      -75.58    105.66 o 
   0   0   8     5082.77     7904.94    366.06 o 
   1   0   8    15320.42    12450.38    346.32 o 
   2   0   8    31728.10    30819.03    893.61 o 
   3   0   8      364.05      488.74     24.45 o 
   4   0   8    22246.10    22260.46    781.97 o 
   5   0   8     4043.81     3680.97    139.52 o 
   6   0   8     2108.23     2146.62    109.31 o 
   7   0   8       79.81      159.70     37.89 o 
   8   0   8      232.63      274.08     56.29 o 
   9   0   8       18.30       24.32     36.30 o 
  10   0   8     1324.59     1368.45    140.27 o 
  11   0   8       33.21      130.74     89.74 o 
 -11   1   8      165.04      -89.44    112.35 o 
 -10   1   8      497.78      482.74    166.31 o 
  -9   1   8      710.61      756.43     82.25 o 
  -8   1   8     3555.86     3704.78    203.81 o 
  -7   1   8     1869.57     2039.42    122.31 o 
  -6   1   8     2143.94     2097.03    105.82 o 
  -5   1   8     4884.69     4520.46    160.52 o 
  -4   1   8    16915.67    16282.09    548.90 o 
  -3   1   8    15799.75    14569.08    413.66 o 
  -2   1   8    31493.36    32816.89   1029.12 o 
  -1   1   8    28758.81    28837.58    641.20 o 
   0   1   8     2925.77     2300.72    122.16 o 
   1   1   8    29241.07    32198.78    830.54 o 
   2   1   8    29225.68    29728.42   1075.06 o 
   3   1   8    15591.25    12931.28    744.34 o 
   4   1   8    17015.23    17158.18    752.92 o 
   5   1   8     4781.45     4452.58    168.23 o 
   6   1   8     2153.08     2254.76    108.97 o 
   7   1   8     1844.71     2083.86    122.85 o 
   8   1   8     3216.75     3100.54    186.62 o 
   9   1   8      645.21      726.61     80.07 o 
  10   1   8      486.22      508.22    111.72 o 
  11   1   8      177.62       50.17    106.70 o 
 -11   2   8       19.50      -34.03     73.41 o 
 -10   2   8      209.24       82.80     64.84 o 
  -9   2   8     1186.80     1049.81    135.62 o 
  -8   2   8     1910.42     1741.64    171.22 o 
  -7   2   8      248.44      273.50     61.51 o 
  -6   2   8     1064.06     1053.64     64.71 o 
  -5   2   8      267.49      251.41     31.01 o 
  -4   2   8     5276.71     5644.67    195.43 o 
  -3   2   8    14363.66    15717.96    527.28 o 
  -2   2   8     4595.26     4953.48    108.82 o 
  -1   2   8     2971.97     2245.56     66.52 o 
   0   2   8    33915.58    33667.12    993.37 o 
   1   2   8     2612.96     2053.82     60.12 o 
   2   2   8     4889.71     5474.81    219.33 o 
   3   2   8    14531.03    16259.37    594.40 o 
   4   2   8     5278.73     5725.04    206.99 o 
   5   2   8      273.38      217.38     32.91 o 
   6   2   8     1183.83     1093.12     68.50 o 
   7   2   8      227.23      304.58     62.14 o 
   8   2   8     1921.90     1914.26    132.61 o 
   9   2   8     1228.77     1213.90    126.63 o 
  10   2   8      186.35      108.00     76.20 o 
  11   2   8       19.46       16.03    114.12 o 
 -11   3   8        7.27     -138.08    210.47 o 
 -10   3   8      833.42      852.85    218.15 o 
  -9   3   8      917.42     1166.16    197.92 o 
  -8   3   8       31.87       20.14     53.51 o 
  -7   3   8       98.72      185.14     51.26 o 
  -6   3   8      972.89     1128.13     93.30 o 
  -5   3   8      354.03      372.47     42.08 o 
  -4   3   8    12787.93    12511.67    499.00 o 
  -3   3   8    24293.37    24569.95    912.35 o 
  -2   3   8     3588.31     3131.86     97.83 o 
  -1   3   8      111.38      151.21     20.13 o 
   0   3   8     1339.67     1685.97     50.62 o 
   1   3   8      141.12      185.65     18.69 o 
   2   3   8     3875.71     3306.20    144.13 o 
   3   3   8    24055.67    22895.19   1008.07 o 
   4   3   8    12205.69    12168.43    490.49 o 
   5   3   8      184.82      221.62     46.69 o 
   6   3   8     1036.74      971.28     63.38 o 
   7   3   8       88.02       77.36     31.43 o 
   8   3   8       59.23      126.81     44.94 o 
   9   3   8      870.90     1000.64    158.40 o 
  10   3   8      846.24      845.54    153.58 o 
  11   3   8       15.15        0.05    158.73 o 
 -11   4   8       39.86      221.78    153.20 o 
 -10   4   8       66.96      -36.78     81.46 o 
  -9   4   8      264.43      362.50    110.91 o 
  -8   4   8      968.98     1012.56    119.36 o 
  -7   4   8      167.01      178.45     56.22 o 
  -6   4   8      739.17      723.12     78.68 o 
  -5   4   8      616.74      650.26     63.47 o 
  -4   4   8      870.38      985.10     68.11 o 
  -3   4   8     1618.62     1784.13     88.44 o 
  -2   4   8     1521.76     1811.49     77.25 o 
  -1   4   8     3490.36     4096.53    139.73 o 
   0   4   8      284.48      310.30     24.64 o 
   1   4   8     3590.98     4064.49    112.44 o 
   2   4   8     1351.76     2013.90    349.15 o 
   3   4   8     1555.42     1657.39     93.05 o 
   4   4   8      933.62      920.17     47.40 o 
   5   4   8      553.42      631.22     60.35 o 
   6   4   8      859.09      689.10     64.31 o 
   7   4   8      212.99      179.25     45.28 o 
   8   4   8      987.58      811.28    130.80 o 
   9   4   8      249.60      309.45    104.57 o 
  10   4   8       60.97       -0.96     90.12 o 
  11   4   8       35.37       96.02    149.24 o 
 -10   5   8        2.59      -35.37     85.47 o 
  -9   5   8      156.66      141.30    145.09 o 
  -8   5   8      395.94      520.42    147.18 o 
  -7   5   8     1356.66     1430.83    148.28 o 
  -6   5   8     1745.49     1908.78    182.22 o 
  -5   5   8      550.91      668.65     96.42 o 
  -4   5   8      344.33      375.20     51.01 o 
  -3   5   8     1993.27     1967.98    102.91 o 
  -2   5   8      106.59       58.39     25.26 o 
  -1   5   8     7190.10     7316.51    281.98 o 
   0   5   8     8685.65     9136.26    311.52 o 
   1   5   8     7573.61     7498.79    241.59 o 
   2   5   8       56.55       61.11     34.32 o 
   3   5   8     2068.17     1894.44    117.28 o 
   4   5   8      399.12      470.53     53.67 o 
   5   5   8      535.00      449.60     51.86 o 
   6   5   8     2031.90     2303.77    218.29 o 
   7   5   8     1309.57     1464.34    176.06 o 
   8   5   8      311.45      481.00    106.50 o 
   9   5   8      187.03      350.76     93.98 o 
  10   5   8        0.37      118.66    109.79 o 
 -10   6   8       66.22     -128.71    128.71 o 
  -9   6   8      162.92       90.78    100.70 o 
  -8   6   8       56.30       74.67    129.78 o 
  -7   6   8      458.08      460.74     95.27 o 
  -6   6   8     2133.52     1879.43    203.63 o 
  -5   6   8     1426.33     1445.94    127.60 o 
  -4   6   8      389.21      412.09     63.58 o 
  -3   6   8      535.85      590.19     71.32 o 
  -2   6   8      501.13      581.76     51.83 o 
  -1   6   8     1725.06     1977.17    110.53 o 
   0   6   8    12439.79    12629.32    542.87 o 
   1   6   8     1644.35     1814.30    112.31 o 
   2   6   8      437.81      402.66     42.19 o 
   3   6   8      506.90      520.88     76.81 o 
   4   6   8      462.50      407.73     67.82 o 
   5   6   8     1461.13     1576.60    178.94 o 
   6   6   8     2228.01     2126.73    231.67 o 
   7   6   8      530.37      627.71    119.20 o 
   8   6   8       41.59        9.99     96.21 o 
   9   6   8      140.37      225.99    121.13 o 
  10   6   8       75.79       84.40    138.62 o 
  -9   7   8      264.45      226.77    101.24 o 
  -8   7   8      116.51      111.05     93.60 o 
  -7   7   8      229.69      379.45    119.23 o 
  -6   7   8     1308.34     1844.01    257.93 o 
  -5   7   8     2275.32     2409.21    255.47 o 
  -4   7   8      555.67      505.50     87.85 o 
  -3   7   8     1134.88     1156.90    100.02 o 
  -2   7   8     1287.85     1346.15     93.06 o 
  -1   7   8     4591.73     4678.49    222.65 o 
   0   7   8     4120.86     4174.04    266.14 o 
   1   7   8     4318.59     4476.91    201.31 o 
   2   7   8     1401.30     1210.24     64.03 o 
   3   7   8     1125.92     1021.49    123.46 o 
   4   7   8      524.32      623.95    110.38 o 
   5   7   8     2493.27     2654.95    286.02 o 
   6   7   8     1374.55     1455.93    220.43 o 
   7   7   8      196.15      145.82     98.99 o 
   8   7   8      136.94       70.28     83.95 o 
   9   7   8      239.08      304.05    155.32 o 
  -8   8   8       39.54      126.78    167.39 o 
  -7   8   8     1064.49     1314.06    257.57 o 
  -6   8   8       40.35      174.12     93.38 o 
  -5   8   8      830.27     1263.63    216.69 o 
  -4   8   8      297.21      270.95     78.98 o 
  -3   8   8     1447.81     1560.39    153.62 o 
  -2   8   8     1048.25     1174.55     90.41 o 
  -1   8   8     2898.42     3316.01    190.11 o 
   0   8   8       38.81       79.53     48.49 o 
   1   8   8     2780.69     3079.02    169.04 o 
   2   8   8      899.30      889.35    134.80 o 
   3   8   8     1474.91     1514.78    208.68 o 
   4   8   8      289.20      368.40    108.34 o 
   5   8   8      901.14     1126.66    187.96 o 
   6   8   8       43.22       17.26    113.61 o 
   7   8   8     1069.51     1006.81    192.62 o 
   8   8   8       53.51       77.69    124.52 o 
  -7   9   8      418.07      295.23    349.78 o 
  -6   9   8      189.35      392.73    136.09 o 
  -5   9   8      371.86      613.58    126.92 o 
  -4   9   8      989.95      867.47    139.43 o 
  -3   9   8      194.86      341.09     89.50 o 
  -2   9   8      553.89      578.33     98.75 o 
  -1   9   8     2171.38     2111.36    170.36 o 
   0   9   8      399.10      687.77    124.24 o 
   1   9   8     2302.43     2439.16    172.65 o 
   2   9   8      603.82      711.09    184.85 o 
   3   9   8      183.13      384.26    129.22 o 
   4   9   8      974.24     1003.50    179.27 o 
   5   9   8      361.88      457.11    152.90 o 
   6   9   8      180.47      120.62    170.66 o 
   7   9   8      425.63      582.99    653.12 o 
  -6  10   8      186.35      363.66    139.40 o 
  -5  10   8      314.90      308.57    118.56 o 
  -4  10   8       36.14       15.13     74.02 o 
  -3  10   8      277.61      466.27    146.18 o 
  -2  10   8        2.61       27.76    112.77 o 
  -1  10   8      435.19      520.23     74.52 o 
   0  10   8       26.73      144.72     84.02 o 
   1  10   8      406.66      472.89    137.74 o 
   2  10   8        3.93      118.72     76.42 o 
   3  10   8      231.44      339.77    123.85 o 
   4  10   8       35.95      107.25    108.72 o 
   5  10   8      337.71      494.45    162.38 o 
   6  10   8      173.59      272.45    184.23 o 
  -5  11   8       58.03      -38.39     61.55 o 
  -4  11   8       33.20       94.21     67.47 o 
  -3  11   8        0.55      124.50     90.60 o 
  -2  11   8       41.52       25.28     67.40 o 
  -1  11   8      393.00      449.62    134.26 o 
   0  11   8     1054.61     1462.01    303.22 o 
   1  11   8      388.35      516.41    165.35 o 
   2  11   8       31.70       56.11     79.39 o 
   3  11   8        3.13      183.75     98.96 o 
   4  11   8       26.52      -87.85    129.84 o 
   5  11   8       52.39      115.15    140.08 o 
  -2  12   8       70.77      121.13    146.55 o 
  -1  12   8       34.35      269.68    236.95 o 
   0  12   8        0.04       89.32    114.40 o 
   1  12   8       42.67      -19.61    125.33 o 
   2  12   8       69.32      -27.45    112.93 o 
   1   0   9   137144.28   134955.58   6468.10 o 
   2   0   9       30.79       43.81     17.98 o 
   3   0   9     9807.41     9646.64    278.77 o 
   4   0   9     3073.28     3664.62    125.69 o 
   5   0   9    36115.65    34908.65   1475.24 o 
   6   0   9       92.54       78.58     51.01 o 
   7   0   9    13257.59    12542.69    625.09 o 
   8   0   9        5.09       14.40     46.80 o 
   9   0   9      181.92      150.25     47.26 o 
  10   0   9       50.62       98.58    102.42 o 
  11   0   9      851.49      695.40    260.21 o 
 -11   1   9      136.13      131.53     90.61 o 
 -10   1   9      192.35      162.39     79.40 o 
  -9   1   9      444.21      574.56     78.24 o 
  -8   1   9       22.41       37.26     35.99 o 
  -7   1   9      422.64      418.52     48.83 o 
  -6   1   9       94.10      161.77     33.17 o 
  -5   1   9     4916.54     4219.05    157.16 o 
  -4   1   9     2108.77     2126.82     73.55 o 
  -3   1   9     4272.35     4503.88    119.97 o 
  -2   1   9       97.05      121.16     15.37 o 
  -1   1   9    19829.72    18241.63    600.57 o 
   0   1   9     9751.94    12753.93    663.98 o 
   1   1   9    18252.69    17795.03    554.72 o 
   2   1   9       35.47       60.59     39.45 o 
   3   1   9     4287.49     4779.11    303.34 o 
   4   1   9     2108.88     2156.22     95.31 o 
   5   1   9     4900.41     4220.34    190.33 o 
   6   1   9       50.01      171.62     49.01 o 
   7   1   9      365.99      508.16    110.13 o 
   8   1   9       23.00        7.60     41.02 o 
   9   1   9      500.86      619.83     90.67 o 
  10   1   9      196.60      116.97     60.61 o 
  11   1   9      161.53      178.58    169.50 o 
 -11   2   9        3.86      -64.85     76.07 o 
 -10   2   9        4.70       88.89     91.03 o 
  -9   2   9     3417.48     4176.19    575.01 o 
  -8   2   9       36.81      193.82     50.91 o 
  -7   2   9      165.12      115.67     52.95 o 
  -6   2   9      381.18      398.58     46.65 o 
  -5   2   9      244.05      264.15     45.21 o 
  -4   2   9       45.22       30.03     21.76 o 
  -3   2   9    63613.93    61869.27   2481.62 o 
  -2   2   9      669.86      663.76     39.13 o 
  -1   2   9     4088.72     4129.95    118.44 o 
   0   2   9       38.21       33.22     14.45 o 
   1   2   9     3496.66     3647.42    212.35 o 
   2   2   9      740.75      731.21     19.73 o 
   3   2   9    67302.37    63533.02   2274.07 o 
   4   2   9       17.37       -4.80     21.90 o 
   5   2   9      376.79      446.16     41.82 o 
   6   2   9      397.32      417.67     44.72 o 
   7   2   9      166.37      188.66     38.35 o 
   8   2   9       41.83       17.12     30.82 o 
   9   2   9     3451.49     3675.73    301.11 o 
  10   2   9        5.16      245.99    118.45 o 
  11   2   9       12.05       28.06     94.45 o 
 -11   3   9      100.58      170.02    166.57 o 
 -10   3   9      409.61      550.09    166.68 o 
  -9   3   9     1358.26     1260.35    398.87 o 
  -8   3   9      222.43      112.25     75.70 o 
  -7   3   9       85.91      113.16     49.96 o 
  -6   3   9       99.27      137.99     53.11 o 
  -5   3   9      229.74      346.13     56.08 o 
  -4   3   9     3433.52     3208.05    132.86 o 
  -3   3   9     5013.44     4977.68    164.14 o 
  -2   3   9     5815.31     6532.24    180.55 o 
  -1   3   9      210.81      354.72     30.07 o 
   0   3   9      695.92      634.34     36.11 o 
   1   3   9      337.93      467.57     20.78 o 
   2   3   9     5484.07     6068.40    287.39 o 
   3   3   9     4980.01     4660.58    207.76 o 
   4   3   9     3196.80     3461.92    190.53 o 
   5   3   9      246.01      306.62     57.49 o 
   6   3   9       63.88       99.99     29.21 o 
   7   3   9      122.24       91.20     36.22 o 
   8   3   9      259.44      198.23     53.89 o 
   9   3   9     1345.88     1124.46    174.73 o 
  10   3   9      393.57      405.81    110.11 o 
  11   3   9       94.10      -62.25     84.57 o 
 -10   4   9       60.99      186.74     91.26 o 
  -9   4   9      243.63      348.69    103.38 o 
  -8   4   9      168.95      172.12     96.64 o 
  -7   4   9      480.15      590.15     81.33 o 
  -6   4   9      386.73      487.58     61.75 o 
  -5   4   9     1152.40     1105.60     76.02 o 
  -4   4   9      764.99      649.36     47.12 o 
  -3   4   9     4388.98     4114.13    168.44 o 
  -2   4   9      470.36      345.17     37.19 o 
  -1   4   9     5207.40     5336.43    187.66 o 
   0   4   9      318.03      238.45     24.05 o 
   1   4   9     5223.72     5306.03    145.76 o 
   2   4   9      480.12      352.91     42.90 o 
   3   4   9     4642.21     4241.36    173.82 o 
   4   4   9      704.09      588.79     64.09 o 
   5   4   9     1212.50     1023.23     84.17 o 
   6   4   9      429.96      436.19     58.85 o 
   7   4   9      468.33      616.27     75.08 o 
   8   4   9      152.24      196.57     75.90 o 
   9   4   9      252.28       79.30    102.74 o 
  10   4   9       68.64       13.41     86.34 o 
 -10   5   9       68.52     -134.37    134.37 o 
  -9   5   9      102.22      234.49    107.99 o 
  -8   5   9      343.71       53.26    110.05 o 
  -7   5   9     1655.44     1551.23    155.59 o 
  -6   5   9     1129.65     1367.29    125.73 o 
  -5   5   9      243.49      233.87     46.84 o 
  -4   5   9      381.68      366.93     47.69 o 
  -3   5   9     1077.36     1212.39     76.78 o 
  -2   5   9      334.52      348.11     39.66 o 
  -1   5   9     3092.13     3344.69    138.86 o 
   0   5   9      153.94      170.28     36.70 o 
   1   5   9     3092.99     2912.26    102.67 o 
   2   5   9      409.98      467.64     28.75 o 
   3   5   9     1079.35      970.48     78.64 o 
   4   5   9      353.40      369.98     53.08 o 
   5   5   9      237.97      216.75     81.81 o 
   6   5   9     1038.34     1176.30    164.05 o 
   7   5   9     1587.96     1554.99    189.41 o 
   8   5   9      353.80      247.60     89.35 o 
   9   5   9      107.95      146.19     94.90 o 
  10   5   9       59.47       21.36     98.34 o 
 -10   6   9      122.56     -129.26    130.32 o 
  -9   6   9       81.93      127.15    138.85 o 
  -8   6   9      132.19      261.16     99.21 o 
  -7   6   9       35.90      -44.30     95.35 o 
  -6   6   9     6012.46     6218.04    435.52 o 
  -5   6   9     1037.64      949.75     93.93 o 
  -4   6   9      317.76      300.91     56.21 o 
  -3   6   9     1675.02     1788.77    111.33 o 
  -2   6   9      660.24      596.86     63.71 o 
  -1   6   9     1041.33     1273.40    133.89 o 
   0   6   9    24276.83    24211.37   1012.66 o 
   1   6   9     1148.79     1382.34    107.71 o 
   2   6   9      512.26      414.25     33.13 o 
   3   6   9     1391.16     1464.78    139.69 o 
   4   6   9      309.09      316.46     58.93 o 
   5   6   9     1077.92      964.71    153.61 o 
   6   6   9     5743.31     5870.71    541.52 o 
   7   6   9       39.58        4.95     91.97 o 
   8   6   9      157.01      201.16    168.51 o 
   9   6   9       79.81      224.04     90.81 o 
  10   6   9      105.99       24.70    172.62 o 
  -9   7   9        8.24       33.34    100.01 o 
  -8   7   9      405.28      522.23    136.17 o 
  -7   7   9      155.02      205.73    118.99 o 
  -6   7   9      303.08      253.33     70.39 o 
  -5   7   9      212.47      407.65     69.57 o 
  -4   7   9     1071.71     1358.16    252.36 o 
  -3   7   9      663.62      585.18    100.60 o 
  -2   7   9      689.35      752.65     74.74 o 
  -1   7   9     2429.19     2339.71    145.14 o 
   0   7   9      484.24      861.02    144.84 o 
   1   7   9     2385.52     2321.66    116.33 o 
   2   7   9      678.29      765.86     51.07 o 
   3   7   9      753.27      811.45    113.67 o 
   4   7   9     1224.06      836.90    175.45 o 
   5   7   9      290.94      222.63    103.28 o 
   6   7   9      266.85      190.16    101.78 o 
   7   7   9      136.69       51.63     85.69 o 
   8   7   9      428.60      522.89    136.50 o 
   9   7   9        7.31        8.96    113.96 o 
  -8   8   9     1078.40     1005.73    409.64 o 
  -7   8   9      109.04      275.97    182.22 o 
  -6   8   9      169.63      141.04     92.66 o 
  -5   8   9       77.47      -82.71     82.71 o 
  -4   8   9     4459.03     4603.51    330.20 o 
  -3   8   9      338.27      437.23     76.91 o 
  -2   8   9     9006.67     9129.70    519.78 o 
  -1   8   9      485.94      548.67     64.30 o 
   0   8   9     1027.82     1160.45    131.55 o 
   1   8   9      567.03      489.61     59.49 o 
   2   8   9     8788.22     9372.75    779.32 o 
   3   8   9      346.30      431.86    221.00 o 
   4   8   9     4301.35     4897.18    499.41 o 
   5   8   9       89.27      181.06     79.71 o 
   6   8   9      148.29        6.99     80.49 o 
   7   8   9       99.11      137.05    105.98 o 
   8   8   9     1110.32     1406.80    287.95 o 
  -7   9   9        3.21       86.94    115.29 o 
  -6   9   9      235.68      311.65    134.63 o 
  -5   9   9        8.97       43.94     68.29 o 
  -4   9   9      239.87      190.00     70.57 o 
  -3   9   9       51.01       75.12     49.04 o 
  -2   9   9      740.41      953.34     98.92 o 
  -1   9   9      113.04      113.44     46.99 o 
   0   9   9      361.50      303.25     82.50 o 
   1   9   9      127.97      110.95     50.19 o 
   2   9   9      817.31      946.46    181.52 o 
   3   9   9       61.57      -53.69     72.31 o 
   4   9   9      202.61      224.23    102.13 o 
   5   9   9        3.40      -80.14     80.14 o 
   6   9   9      248.59       86.36    134.43 o 
   7   9   9        7.48       91.82    159.29 o 
  -6  10   9     1090.27     1026.76    216.57 o 
  -5  10   9       35.13       54.95    100.45 o 
  -4  10   9       25.51       60.62     70.90 o 
  -3  10   9       54.66       73.31     76.19 o 
  -2  10   9       19.24       67.16     63.12 o 
  -1  10   9       25.41       16.02     63.86 o 
   0  10   9     4093.21     4436.75    326.29 o 
   1  10   9       18.84      -80.92     80.92 o 
   2  10   9       31.98       41.83     68.66 o 
   3  10   9       50.54      117.25    112.58 o 
   4  10   9       17.74        8.63     89.49 o 
   5  10   9       31.13       92.16    100.67 o 
   6  10   9     1105.76     1276.97    360.78 o 
  -5  11   9       72.34       28.32     85.50 o 
  -4  11   9       39.01       32.61    121.37 o 
  -3  11   9        5.96       50.39    112.63 o 
  -2  11   9       37.17       17.06     56.87 o 
  -1  11   9       88.03      465.30    252.40 o 
   0  11   9       26.10      -10.05     92.61 o 
   1  11   9       77.54      210.36    144.71 o 
   2  11   9       32.05       73.21    117.92 o 
   3  11   9        7.13       56.25    103.57 o 
   4  11   9       48.22        5.25    128.29 o 
   5  11   9       73.57      -95.16    185.75 o 
  -2  12   9       54.76      -42.38    171.62 o 
  -1  12   9        5.57       48.88    115.34 o 
   0  12   9      227.04      402.54    162.35 o 
   1  12   9        5.69       10.54     77.55 o 
   2  12   9       51.49        9.36    158.60 o 
   0   0  10    20070.04    27884.48   1716.83 o 
   1   0  10      464.65      272.43     39.78 o 
   2   0  10     3669.40     3545.17     95.27 o 
   3   0  10       26.02       31.76     21.79 o 
   4   0  10    21348.30    20143.58    717.93 o 
   5   0  10     1340.81     1150.73    112.50 o 
   6   0  10      610.98      624.13     55.65 o 
   7   0  10     2698.22     2624.79    201.53 o 
   8   0  10      245.85      363.32     69.08 o 
   9   0  10       30.99      235.12    141.46 o 
  10   0  10      740.93      890.05    150.20 o 
  11   0  10      365.83      173.14    136.11 o 
 -11   1  10       80.81      336.61    197.93 o 
 -10   1  10      284.13      423.26    138.63 o 
  -9   1  10      272.41      393.21     87.45 o 
  -8   1  10     2513.20     2619.33    237.73 o 
  -7   1  10     4190.87     4169.55    251.85 o 
  -6   1  10       13.92       29.68     34.96 o 
  -5   1  10     1355.46     1308.37     65.25 o 
  -4   1  10    11762.65    12064.80    402.18 o 
  -3   1  10     3232.47     2706.60    105.02 o 
  -2   1  10    24289.83    22355.15    769.80 o 
  -1   1  10     5974.46     5038.93    171.48 o 
   0   1  10      460.04      559.88     35.40 o 
   1   1  10     6028.68     5390.60    150.68 o 
   2   1  10    24225.82    23812.56   1015.54 o 
   3   1  10     3578.50     2954.93    108.60 o 
   4   1  10    11921.00    11803.04    448.97 o 
   5   1  10     1364.66     1150.38     63.96 o 
   6   1  10        3.58       29.60     32.46 o 
   7   1  10     4187.45     4204.07    219.10 o 
   8   1  10     2707.55     2737.08    172.09 o 
   9   1  10      256.19      294.23     70.04 o 
  10   1  10      318.88      300.96     86.58 o 
  11   1  10       87.01      -42.98    122.37 o 
 -11   2  10       98.59      -53.43    113.77 o 
 -10   2  10      172.51      355.20    200.83 o 
  -9   2  10     1072.41     1642.39    380.54 o 
  -8   2  10     1577.06     1677.80    172.90 o 
  -7   2  10      950.85      770.88     54.79 o 
  -6   2  10     2111.75     1888.43    211.27 o 
  -5   2  10     1715.76     1848.50    126.05 o 
  -4   2  10      921.30     1088.42     40.15 o 
  -3   2  10     4091.86     4454.49    111.66 o 
  -2   2  10    10580.83    10477.57    358.46 o 
  -1   2  10     2726.53     2419.90     82.43 o 
   0   2  10     8534.91     7344.59    233.62 o 
   1   2  10     2432.83     2476.43    123.03 o 
   2   2  10     9711.44    10587.79    578.95 o 
   3   2  10     4151.90     4401.51    139.92 o 
   4   2  10      969.90     1110.09     64.74 o 
   5   2  10     1973.82     2009.03     96.80 o 
   6   2  10     1997.34     1844.76    106.76 o 
   7   2  10      674.39      660.37     67.30 o 
   8   2  10     1494.57     1566.81    115.04 o 
   9   2  10     1032.01     1029.56    176.69 o 
  10   2  10      171.87      243.75    118.25 o 
  11   2  10       94.90      183.07    116.74 o 
 -11   3  10       10.68       85.91     93.86 o 
 -10   3  10      261.19      372.86    153.78 o 
  -9   3  10     1427.59     1631.09    300.63 o 
  -8   3  10      336.21      602.89    106.09 o 
  -7   3  10      435.52      391.88     65.11 o 
  -6   3  10      212.11      181.00     51.17 o 
  -5   3  10      892.68      852.71     62.27 o 
  -4   3  10     5969.01     5614.83    212.52 o 
  -3   3  10    27843.37    26448.41    975.86 o 
  -2   3  10     5026.05     4543.90    166.77 o 
  -1   3  10     2902.29     3312.10    135.32 o 
   0   3  10       56.57       67.22     16.86 o 
   1   3  10     3391.45     3924.69    105.20 o 
   2   3  10     4494.83     3941.63    233.07 o 
   3   3  10    26663.97    26751.45   1336.46 o 
   4   3  10     5779.91     6103.62    309.96 o 
   5   3  10      920.02      833.54     61.01 o 
   6   3  10      186.46      220.24     48.99 o 
   7   3  10      511.12      369.67     47.99 o 
   8   3  10      329.17      330.45     70.48 o 
   9   3  10     1369.44     1578.39    230.13 o 
  10   3  10      274.10      391.11    201.33 o 
  11   3  10       19.98       31.39     88.32 o 
 -10   4  10       99.26      169.69    104.94 o 
  -9   4  10     1023.49      936.13    180.98 o 
  -8   4  10      306.29      228.71    124.74 o 
  -7   4  10      340.65      340.16     62.87 o 
  -6   4  10     2376.61     2135.12    152.46 o 
  -5   4  10      110.02      224.70     40.94 o 
  -4   4  10      630.52      546.80     45.67 o 
  -3   4  10    11284.75    11350.49    454.18 o 
  -2   4  10       61.08      157.35     32.82 o 
  -1   4  10       15.36      136.21     26.35 o 
   0   4  10     6895.43     7449.04    240.42 o 
   1   4  10       60.36      109.50     18.49 o 
   2   4  10       36.36      107.12     26.27 o 
   3   4  10    11496.11    11820.31    531.42 o 
   4   4  10      656.16      637.11     49.63 o 
   5   4  10      142.70      152.74     34.46 o 
   6   4  10     2342.00     2038.07    144.35 o 
   7   4  10      400.80      308.85     58.43 o 
   8   4  10      337.94      206.13     88.39 o 
   9   4  10     1054.97     1044.27    171.13 o 
  10   4  10       86.97      230.08     92.38 o 
 -10   5  10       47.50      -84.10    101.57 o 
  -9   5  10       46.18      222.05     83.39 o 
  -8   5  10       83.12      285.88    104.66 o 
  -7   5  10      631.38      876.40    126.77 o 
  -6   5  10     3157.64     3373.68    264.94 o 
  -5   5  10     1324.95     1334.79    105.99 o 
  -4   5  10      198.52      205.51     35.32 o 
  -3   5  10      148.37      158.10     65.00 o 
  -2   5  10      803.02      814.40     71.16 o 
  -1   5  10     3532.64     3011.01    122.54 o 
   0   5  10    12027.05    10948.39    409.79 o 
   1   5  10     3057.59     2686.74    102.24 o 
   2   5  10      968.82     1030.32     89.54 o 
   3   5  10      170.23      198.90     54.20 o 
   4   5  10       60.56       10.83     63.00 o 
   5   5  10     1348.79     1294.80    100.47 o 
   6   5  10     3501.02     3548.04    223.84 o 
   7   5  10      599.65      493.44    121.12 o 
   8   5  10       83.43       49.45     74.60 o 
   9   5  10       47.55       44.90    105.35 o 
  10   5  10       46.90       57.05     88.30 o 
  -9   6  10       58.24       54.51    129.94 o 
  -8   6  10      351.22      333.81     90.44 o 
  -7   6  10      649.81      605.68    144.34 o 
  -6   6  10     1643.30     2419.99    549.14 o 
  -5   6  10     2750.58     2768.90    184.32 o 
  -4   6  10      240.71      286.63     47.90 o 
  -3   6  10      769.74      779.10     70.80 o 
  -2   6  10      525.48      500.34     51.34 o 
  -1   6  10     2587.09     2535.60    130.12 o 
   0   6  10     4901.88     5065.75    217.30 o 
   1   6  10     2500.79     2598.91    107.69 o 
   2   6  10      296.61      380.57     29.87 o 
   3   6  10      710.79      700.11     94.79 o 
   4   6  10      283.36      206.21     53.23 o 
   5   6  10     2973.76     2730.91    299.27 o 
   6   6  10     1723.46     1684.70    234.42 o 
   7   6  10      564.43      452.96    127.57 o 
   8   6  10      297.01      159.53    110.58 o 
   9   6  10       65.96      202.07    123.96 o 
  -9   7  10       45.73      138.78    148.32 o 
  -8   7  10      222.10      238.25    140.50 o 
  -7   7  10      154.71       37.59     95.04 o 
  -6   7  10      108.14       -7.41     74.49 o 
  -5   7  10     2294.03     2088.77    183.65 o 
  -4   7  10     2631.23     2751.12    201.26 o 
  -3   7  10       82.58       89.47    121.80 o 
  -2   7  10     1850.46     2001.95    128.85 o 
  -1   7  10     1664.44     1575.98    111.50 o 
   0   7  10      559.79      566.08     63.39 o 
   1   7  10     1865.14     1774.37     95.63 o 
   2   7  10     1762.86     1692.79    105.55 o 
   3   7  10       98.71        7.50     47.08 o 
   4   7  10     2719.92     3062.82    340.64 o 
   5   7  10     2276.01     2458.57    306.69 o 
   6   7  10      118.09       61.64     69.29 o 
   7   7  10      138.14      114.75    102.76 o 
   8   7  10      220.91      334.42    117.77 o 
   9   7  10       41.25      -35.43    104.55 o 
  -8   8  10      209.74      223.81    123.79 o 
  -7   8  10      599.38      495.60    155.93 o 
  -6   8  10       74.88      146.02     91.27 o 
  -5   8  10      524.12      552.96    117.08 o 
  -4   8  10      410.64      528.50    130.89 o 
  -3   8  10      769.07     1095.47    149.97 o 
  -2   8  10      181.45      320.75     71.67 o 
  -1   8  10     1448.64     1474.45    121.74 o 
   0   8  10       54.21      -20.01     44.58 o 
   1   8  10     1546.90     1628.86    102.57 o 
   2   8  10      167.86      327.28    178.06 o 
   3   8  10      864.37      988.23    164.38 o 
   4   8  10      398.23      345.90    130.14 o 
   5   8  10      460.75      486.82    138.52 o 
   6   8  10       67.61      107.86    114.31 o 
   7   8  10      616.44      476.69    139.19 o 
   8   8  10      180.46       86.15    128.88 o 
  -7   9  10      505.11      507.46    222.48 o 
  -6   9  10       26.05      -32.49    123.24 o 
  -5   9  10      569.18      813.26    172.04 o 
  -4   9  10      607.92      635.94    119.92 o 
  -3   9  10      152.44      151.17     86.40 o 
  -2   9  10      330.77      495.43     75.01 o 
  -1   9  10     1806.18     1719.33    202.88 o 
   0   9  10      160.53      267.04    138.71 o 
   1   9  10     1953.39     2075.41    187.72 o 
   2   9  10      352.70      430.33     93.60 o 
   3   9  10      128.45       53.02    108.47 o 
   4   9  10      636.92      794.46    162.08 o 
   5   9  10      541.40      770.72    173.45 o 
   6   9  10       19.45       33.66     99.63 o 
   7   9  10      506.00      286.25    186.18 o 
  -6  10  10      231.12      270.31    156.31 o 
  -5  10  10      201.28      201.66    105.68 o 
  -4  10  10       37.88       40.05     80.38 o 
  -3  10  10      137.56      167.03     89.53 o 
  -2  10  10      345.78      282.49     96.14 o 
  -1  10  10      159.04      334.06     77.09 o 
   0  10  10        3.05       82.80    125.18 o 
   1  10  10      162.73      101.89    118.94 o 
   2  10  10      376.04      451.89    147.61 o 
   3  10  10      130.17      219.00     98.13 o 
   4  10  10       19.21       99.64     96.17 o 
   5  10  10      191.43      285.54    128.85 o 
   6  10  10      205.69      218.25    166.93 o 
  -4  11  10       97.89       54.02     96.90 o 
  -3  11  10       26.03       10.94    100.37 o 
  -2  11  10       58.54       63.79     63.55 o 
  -1  11  10      241.01       80.42    104.42 o 
   0  11  10     1156.40     1294.83    241.28 o 
   1  11  10      264.18      207.08     99.22 o 
   2  11  10       60.99       29.43     85.68 o 
   3  11  10       23.20       57.22     93.48 o 
   4  11  10      109.08       59.47    115.22 o 
  -1  12  10        5.00      150.03    148.85 o 
   0  12  10      318.97      159.24    137.32 o 
   1  12  10        7.49      -96.13    121.30 o 
   1   0  11      198.77      260.57     37.67 o 
   2   0  11    35857.12    37701.22   1373.63 o 
   3   0  11        8.36      107.65     17.50 o 
   4   0  11     8554.88     9276.66    330.39 o 
   5   0  11      992.09      961.10     58.04 o 
   6   0  11      980.00      988.03     67.19 o 
   7   0  11       26.08       64.39     37.19 o 
   8   0  11     3019.87     3459.71    418.66 o 
   9   0  11       71.41      133.20     65.29 o 
  10   0  11       17.83       37.67    102.05 o 
  11   0  11       45.76      -11.38    106.05 o 
 -11   1  11       39.73      273.22    275.09 o 
 -10   1  11      507.84      603.95    102.96 o 
  -9   1  11        0.02      104.52    100.62 o 
  -8   1  11      829.57      802.51    102.29 o 
  -7   1  11      352.89      408.05     52.09 o 
  -6   1  11     1076.84     1130.25    123.32 o 
  -5   1  11      314.68      351.99     40.44 o 
  -4   1  11     7457.66     7069.12    305.86 o 
  -3   1  11      152.66      134.68     11.28 o 
  -2   1  11     4159.20     3983.73    146.12 o 
  -1   1  11     2628.38     3309.56    133.95 o 
   0   1  11     4728.74     7591.50    341.78 o 
   1   1  11     2689.66     3668.10    112.88 o 
   2   1  11     3537.15     3750.81    309.67 o 
   3   1  11      135.75      146.77     24.45 o 
   4   1  11     7231.25     6654.74    257.95 o 
   5   1  11      219.44      274.37     37.52 o 
   6   1  11     1222.66     1110.63     73.18 o 
   7   1  11      420.75      353.30     62.42 o 
   8   1  11      848.23      829.02    146.32 o 
   9   1  11        1.41      106.71     48.39 o 
  10   1  11      530.40      428.46     97.92 o 
  11   1  11       38.33       55.43    127.69 o 
 -11   2  11       49.82      180.82    126.78 o 
 -10   2  11      885.25      721.18    138.79 o 
  -9   2  11      354.90      251.89    122.30 o 
  -8   2  11      595.24      678.36    112.39 o 
  -7   2  11      207.59      262.68     67.05 o 
  -6   2  11      519.65      366.66     44.77 o 
  -5   2  11      603.96      659.64     68.37 o 
  -4   2  11    12340.91    12796.27    357.40 o 
  -3   2  11      886.16      940.45     69.26 o 
  -2   2  11    24969.71    24874.53    992.62 o 
  -1   2  11       21.30       56.30     24.07 o 
   0   2  11       13.34       39.90     18.35 o 
   1   2  11        9.42       82.08     19.95 o 
   2   2  11    23559.82    22678.73   1006.98 o 
   3   2  11      781.93      891.28    114.97 o 
   4   2  11    12651.61    12359.74    701.89 o 
   5   2  11      609.50      820.68     71.30 o 
   6   2  11      514.50      483.52     63.53 o 
   7   2  11      187.37      269.12     48.79 o 
   8   2  11      576.24      615.11     70.72 o 
   9   2  11      331.20      372.67     67.39 o 
  10   2  11      886.90      896.14    154.48 o 
  11   2  11       49.75       10.72    122.50 o 
 -11   3  11       15.81       39.90     84.98 o 
 -10   3  11      303.44      295.00    101.45 o 
  -9   3  11      857.47      980.38    174.83 o 
  -8   3  11     2408.48     2359.16    308.92 o 
  -7   3  11      454.83      624.64     89.87 o 
  -6   3  11     2073.93     2149.37    131.56 o 
  -5   3  11      184.45      222.76     44.47 o 
  -4   3  11     8243.48     7796.00    287.14 o 
  -3   3  11     3857.42     3781.65    177.39 o 
  -2   3  11    19076.38    18823.15    756.90 o 
  -1   3  11     4374.63     3708.52    140.31 o 
   0   3  11     5824.74     5017.65    159.67 o 
   1   3  11     4391.65     3845.16    139.96 o 
   2   3  11    18696.40    17670.25   1028.58 o 
   3   3  11     4046.90     4503.41    208.41 o 
   4   3  11     8643.81     9336.39    419.42 o 
   5   3  11      255.46      368.25     67.75 o 
   6   3  11     2041.43     2055.71    122.85 o 
   7   3  11      389.73      437.28     58.97 o 
   8   3  11     2312.31     2112.47    174.89 o 
   9   3  11      809.51     1035.28    174.78 o 
  10   3  11      324.66      310.94    135.07 o 
  11   3  11       27.32      -66.47    134.19 o 
 -10   4  11      159.68      119.00     96.13 o 
  -9   4  11      389.06      493.60    128.70 o 
  -8   4  11      212.08      219.02    118.01 o 
  -7   4  11     1393.06     1555.92    156.67 o 
  -6   4  11     3489.85     3244.97    296.49 o 
  -5   4  11      742.08      754.26     54.65 o 
  -4   4  11     1726.59     1674.52     83.85 o 
  -3   4  11     6587.34     6244.17    229.15 o 
  -2   4  11     3215.70     2949.72    145.44 o 
  -1   4  11     2169.69     1987.46     87.98 o 
   0   4  11    21609.60    20947.09    769.66 o 
   1   4  11     2284.05     2157.99     79.63 o 
   2   4  11     3358.71     3259.94    208.44 o 
   3   4  11     6272.43     5519.58    276.56 o 
   4   4  11     1739.44     1591.33     96.51 o 
   5   4  11      668.86      626.48     63.74 o 
   6   4  11     3712.60     3854.29    239.77 o 
   7   4  11     1487.21     1369.10    162.41 o 
   8   4  11      210.38      247.97     89.41 o 
   9   4  11      350.02      380.80    120.27 o 
  10   4  11      140.30       85.19    108.26 o 
 -10   5  11      127.55      241.93    143.37 o 
  -9   5  11       36.46      -49.19    111.67 o 
  -8   5  11      168.53      272.65    126.98 o 
  -7   5  11     1169.22      876.68    132.65 o 
  -6   5  11     3076.89     3072.71    362.86 o 
  -5   5  11     5006.31     4611.32    294.43 o 
  -4   5  11     3242.64     3068.74    154.89 o 
  -3   5  11     1864.53     1854.72     97.76 o 
  -2   5  11     3688.80     3622.21    172.79 o 
  -1   5  11     7183.71     6840.48    277.58 o 
   0   5  11     9882.49    10834.73    429.67 o 
   1   5  11     7123.42     7022.73    264.76 o 
   2   5  11     3179.71     3045.12    139.88 o 
   3   5  11     1834.18     1495.32     90.76 o 
   4   5  11     3442.39     3163.06    216.25 o 
   5   5  11     5097.80     4800.84    306.66 o 
   6   5  11     3124.50     2690.29    194.81 o 
   7   5  11     1034.95     1045.55    141.66 o 
   8   5  11      149.56      215.99     90.84 o 
   9   5  11       24.50      -81.27     81.27 o 
  10   5  11      143.38      -82.25    141.09 o 
  -9   6  11       36.72      -19.70     97.16 o 
  -8   6  11      210.14      242.97     89.66 o 
  -7   6  11      917.79      972.77    152.85 o 
  -6   6  11      344.67      281.46     95.58 o 
  -5   6  11     2421.84     2510.67    204.38 o 
  -4   6  11      604.04      684.23     75.38 o 
  -3   6  11      139.44      195.28     41.35 o 
  -2   6  11     1207.31     1163.74    113.89 o 
  -1   6  11     5395.16     5033.60    220.29 o 
   0   6  11      307.16      344.30     40.15 o 
   1   6  11     5179.15     4566.05    175.88 o 
   2   6  11     1157.35     1133.18    106.97 o 
   3   6  11      106.42      168.46     71.62 o 
   4   6  11      660.69      842.67     97.08 o 
   5   6  11     2565.66     2544.54    210.70 o 
   6   6  11      328.74      334.84     98.09 o 
   7   6  11      851.56      796.67    158.62 o 
   8   6  11      187.32      263.25    102.69 o 
   9   6  11       31.07      271.41    119.09 o 
  -9   7  11       88.89       96.05    177.27 o 
  -8   7  11       98.75      110.77    118.48 o 
  -7   7  11      232.87      279.43    208.70 o 
  -6   7  11       27.22        2.80     62.62 o 
  -5   7  11      326.93      381.41     87.49 o 
  -4   7  11      306.77      236.12     73.96 o 
  -3   7  11      213.56      186.38     59.08 o 
  -2   7  11      379.09      374.52     61.75 o 
  -1   7  11     1636.69     1384.91    100.80 o 
   0   7  11       28.78       91.80     48.35 o 
   1   7  11     1532.51     1494.32     86.01 o 
   2   7  11      352.94      441.55     51.07 o 
   3   7  11      233.38      334.47     76.12 o 
   4   7  11      341.47      298.88     92.79 o 
   5   7  11      347.21      144.18    104.97 o 
   6   7  11       31.16      -43.59     84.07 o 
   7   7  11      177.84      309.82    121.12 o 
   8   7  11       97.48       69.78     82.40 o 
   9   7  11       82.85      153.43    181.16 o 
  -8   8  11       23.82      -93.23    174.10 o 
  -7   8  11      176.40       80.61     94.42 o 
  -6   8  11       55.17       84.53     70.61 o 
  -5   8  11     1820.67     2001.48    247.37 o 
  -4   8  11       40.79       83.06     49.95 o 
  -3   8  11      168.74      288.82    106.02 o 
  -2   8  11      115.31      160.66     72.68 o 
  -1   8  11     2202.70     1994.79    135.80 o 
   0   8  11       43.94      181.27     55.56 o 
   1   8  11     2130.89     2044.38    122.61 o 
   2   8  11       81.52       92.71     61.26 o 
   3   8  11      158.40      300.57    137.61 o 
   4   8  11       54.36       53.05     79.32 o 
   5   8  11     1799.74     2266.40    328.12 o 
   6   8  11       54.89      105.97     88.44 o 
   7   8  11      169.19      177.80     97.40 o 
   8   8  11       32.27       52.52    106.94 o 
  -7   9  11      211.40      301.16    141.97 o 
  -6   9  11       28.61       45.46     96.33 o 
  -5   9  11      179.78      189.33     95.05 o 
  -4   9  11       15.36      157.85    180.98 o 
  -3   9  11      665.06      663.41    151.73 o 
  -2   9  11      116.80      117.10     48.29 o 
  -1   9  11      340.12      319.51     73.91 o 
   0   9  11       16.58       83.50     73.19 o 
   1   9  11      274.21      361.39     85.09 o 
   2   9  11      147.55       98.44     64.57 o 
   3   9  11      679.93      616.58    114.09 o 
   4   9  11       11.16      -73.18     90.25 o 
   5   9  11      132.54      188.62    111.89 o 
   6   9  11       26.47     -127.23    127.23 o 
   7   9  11      235.13      175.50    151.80 o 
  -6  10  11       36.89      212.56    158.47 o 
  -5  10  11      190.13      167.00    153.15 o 
  -4  10  11       16.40      134.31     92.33 o 
  -3  10  11       49.73      216.75    102.52 o 
  -2  10  11       25.73       44.80     70.61 o 
  -1  10  11     1058.42     1280.68    139.87 o 
   0  10  11       22.46        8.79     53.86 o 
   1  10  11     1116.23     1134.15    199.34 o 
   2  10  11       24.17       26.39    100.57 o 
   3  10  11       38.28       37.44     78.92 o 
   4  10  11       15.45       13.36    114.35 o 
   5  10  11      163.36      335.93    146.11 o 
   6  10  11       34.71       31.67    134.31 o 
  -4  11  11        5.11     -114.05    114.05 o 
  -3  11  11      123.88       76.64    109.95 o 
  -2  11  11       40.28      120.07    157.50 o 
  -1  11  11      583.97      389.55    122.79 o 
   0  11  11       28.25      283.35    157.93 o 
   1  11  11      610.05      647.56    145.79 o 
   2  11  11       39.74       61.16    107.68 o 
   3  11  11      104.68       88.13    105.10 o 
   4  11  11        4.00       -5.95    253.37 o 
   0  12  11        1.39       44.38    146.04 o 
   0   0  12     4263.26     6821.07    414.49 o 
   1   0  12     1897.35     1439.80    113.74 o 
   2   0  12      293.60      163.57     35.81 o 
   3   0  12      120.29      159.82     44.98 o 
   4   0  12    10078.92     9359.65    339.86 o 
   5   0  12      188.08      138.95     28.82 o 
   6   0  12     4280.67     4404.69    212.10 o 
   7   0  12     3884.03     4285.78    238.54 o 
   8   0  12       54.52      280.76    124.03 o 
   9   0  12       58.96      141.34     54.87 o 
  10   0  12      342.86      541.48    187.23 o 
  11   0  12       98.52       43.63    111.65 o 
 -11   1  12      296.03      360.16    168.44 o 
 -10   1  12      160.15      845.74    453.78 o 
  -9   1  12      358.54      713.30    568.37 o 
  -8   1  12     1469.53     1466.45    134.12 o 
  -7   1  12     1101.15      967.65     87.92 o 
  -6   1  12      373.70      428.16     52.85 o 
  -5   1  12     2740.15     3123.94    203.86 o 
  -4   1  12     4660.08     4332.71    193.62 o 
  -3   1  12     3437.76     3428.37    128.81 o 
  -2   1  12    10889.39     9760.02    374.40 o 
  -1   1  12     6002.60     6387.44    261.88 o 
   0   1  12       73.95      255.05     35.27 o 
   1   1  12     6616.92     7864.05    232.70 o 
   2   1  12    10424.91     9558.94    394.13 o 
   3   1  12     3042.55     3068.40    124.83 o 
   4   1  12     5560.67     5029.72    193.67 o 
   5   1  12     2883.83     2879.14    142.22 o 
   6   1  12      286.66      421.49     79.84 o 
   7   1  12     1029.01      959.91     80.47 o 
   8   1  12     1492.21     1440.63    121.38 o 
   9   1  12      296.92      489.20    177.17 o 
  10   1  12      177.21      396.25    140.08 o 
  11   1  12      309.66      429.96    560.96 o 
 -11   2  12       62.81      -29.79     98.83 o 
 -10   2  12      102.47      110.35     86.61 o 
  -9   2  12      486.44      429.08    122.97 o 
  -8   2  12      771.61      645.40    109.60 o 
  -7   2  12     2505.57     2473.13    225.02 o 
  -6   2  12      476.63      504.99     65.25 o 
  -5   2  12     4568.51     4592.04    151.40 o 
  -4   2  12     2247.74     2305.59    149.55 o 
  -3   2  12      237.41      223.85     43.49 o 
  -2   2  12     6372.79     6871.92    274.30 o 
  -1   2  12     8744.76     8361.68    312.83 o 
   0   2  12     1044.51      782.99     51.16 o 
   1   2  12     8010.32     8351.56    279.72 o 
   2   2  12     6462.62     7542.80    593.18 o 
   3   2  12      289.06      262.15     32.39 o 
   4   2  12     2263.61     2410.26    362.03 o 
   5   2  12     4882.75     4184.57    388.16 o 
   6   2  12      520.51      791.77     93.79 o 
   7   2  12     2173.58     2256.07    150.01 o 
   8   2  12      815.87      814.67     77.66 o 
   9   2  12      482.49      496.77     85.11 o 
  10   2  12      133.50       68.56     81.60 o 
  11   2  12       40.03        8.06    103.72 o 
 -10   3  12      355.71      281.18    158.50 o 
  -9   3  12      518.37      561.42    140.71 o 
  -8   3  12      617.13      960.80    155.81 o 
  -7   3  12     2020.04     1807.93    183.71 o 
  -6   3  12     2458.59     2217.97    186.36 o 
  -5   3  12     3807.68     3627.00    239.04 o 
  -4   3  12     4485.75     3952.48    242.44 o 
  -3   3  12     7304.30     7345.88    369.11 o 
  -2   3  12     7137.56     6714.59    273.12 o 
  -1   3  12    15926.32    16296.80    654.29 o 
   0   3  12     5763.67     5644.88    183.65 o 
   1   3  12    16658.75    17916.56    526.92 o 
   2   3  12     7109.72     6455.42    248.06 o 
   3   3  12     7388.37     7493.28    358.07 o 
   4   3  12     4753.43     4753.21    285.11 o 
   5   3  12     3892.56     3657.42    182.70 o 
   6   3  12     2611.56     2511.98    150.07 o 
   7   3  12     1789.68     1831.52    126.24 o 
   8   3  12      664.89      789.30    104.55 o 
   9   3  12      597.78      560.98    130.56 o 
  10   3  12      375.36      350.65    115.75 o 
 -10   4  12      173.27      168.23    154.43 o 
  -9   4  12      334.07      400.76    102.07 o 
  -8   4  12     1101.35     1083.77    250.73 o 
  -7   4  12     1957.73     1776.63    250.37 o 
  -6   4  12      960.11     1136.26    122.86 o 
  -5   4  12     2028.47     1907.09    151.76 o 
  -4   4  12     1547.92     1621.89    117.16 o 
  -3   4  12     5044.33     4723.28    252.64 o 
  -2   4  12     5756.86     6202.94    281.31 o 
  -1   4  12     3639.02     3456.39    142.48 o 
   0   4  12     5242.75     4337.60    155.08 o 
   1   4  12     3720.47     3695.86    118.08 o 
   2   4  12     5518.86     6417.80    372.05 o 
   3   4  12     5073.21     4440.17    184.59 o 
   4   4  12     1432.98     1412.60    101.89 o 
   5   4  12     2028.20     1749.94    126.10 o 
   6   4  12     1090.22     1050.32    105.52 o 
   7   4  12     1974.10     1611.65    161.90 o 
   8   4  12     1100.03     1133.57    179.29 o 
   9   4  12      287.28      354.72    119.78 o 
  10   4  12      155.84      194.50    110.33 o 
 -10   5  12       37.23      116.77    114.37 o 
  -9   5  12      151.84      396.11    259.20 o 
  -8   5  12      623.69      600.43    145.48 o 
  -7   5  12     1387.08     1407.14    164.15 o 
  -6   5  12      779.84     1052.47    157.93 o 
  -5   5  12     3659.13     4160.96    329.62 o 
  -4   5  12     3478.17     3275.01    157.58 o 
  -3   5  12     2530.43     2530.07    208.79 o 
  -2   5  12     7307.35     6865.56    332.38 o 
  -1   5  12     9303.80     9254.11    383.01 o 
   0   5  12     1438.07     1519.76     79.50 o 
   1   5  12     9282.36     8959.67    349.29 o 
   2   5  12     7023.24     6781.18    445.49 o 
   3   5  12     2764.61     2406.00    152.79 o 
   4   5  12     3922.79     3049.96    317.61 o 
   5   5  12     3448.73     3447.71    252.89 o 
   6   5  12      707.21      697.38     88.14 o 
   7   5  12     1434.52     1236.75    199.26 o 
   8   5  12      607.93      671.04    128.44 o 
   9   5  12      130.62      351.93    121.15 o 
  10   5  12       42.88       23.30     99.03 o 
  -9   6  12       27.53      -90.05    112.65 o 
  -8   6  12      276.76      373.10    114.60 o 
  -7   6  12      398.50      494.93    130.45 o 
  -6   6  12      309.65      405.70    100.76 o 
  -5   6  12      586.72      585.46    118.48 o 
  -4   6  12     1919.64     1772.82    126.06 o 
  -3   6  12      789.04      567.77    102.88 o 
  -2   6  12     3863.55     3759.10    231.31 o 
  -1   6  12     1436.51     1464.69     87.27 o 
   0   6  12      141.85      105.85     30.96 o 
   1   6  12     1350.65     1226.58     67.31 o 
   2   6  12     3367.13     3237.09    165.59 o 
   3   6  12      843.08      937.96     58.84 o 
   4   6  12     2080.43     2127.04    179.82 o 
   5   6  12      483.73      371.43     78.15 o 
   6   6  12      321.42      293.54    107.42 o 
   7   6  12      412.87      682.93    140.56 o 
   8   6  12      268.38      238.89    113.79 o 
   9   6  12       21.26      -36.47     81.01 o 
  -9   7  12       92.08      -24.00    156.26 o 
  -8   7  12       85.85      137.72    176.57 o 
  -7   7  12      287.07      361.08    168.98 o 
  -6   7  12      346.25      234.66    112.55 o 
  -5   7  12      870.95      929.80    154.32 o 
  -4   7  12      815.06      775.40     97.75 o 
  -3   7  12      299.69      310.03     85.36 o 
  -2   7  12     1339.67     1515.27    146.04 o 
  -1   7  12     1927.41     1951.88    123.83 o 
   0   7  12      810.32      729.00     60.05 o 
   1   7  12     1797.17     1805.19    108.66 o 
   2   7  12     1269.59     1437.09     99.11 o 
   3   7  12      270.26      352.02     67.40 o 
   4   7  12      861.55      856.65    112.19 o 
   5   7  12      896.22     1051.16    178.10 o 
   6   7  12      329.16      237.62    107.63 o 
   7   7  12      256.44      301.93    116.58 o 
   8   7  12       81.91      165.88    100.43 o 
   9   7  12      103.10      102.45    118.37 o 
  -8   8  12       10.52      -77.34    150.08 o 
  -7   8  12      328.01      331.77    149.75 o 
  -6   8  12       97.48       46.38     72.01 o 
  -5   8  12      134.21       77.77     70.40 o 
  -4   8  12      666.15      782.60    118.76 o 
  -3   8  12     1355.31     1081.70    187.51 o 
  -2   8  12       98.51       95.36     55.55 o 
  -1   8  12      620.44      662.75     77.25 o 
   0   8  12      230.66      242.99     46.51 o 
   1   8  12      606.14      684.17     74.55 o 
   2   8  12      131.66      208.80     63.76 o 
   3   8  12     1317.91     1132.60    121.20 o 
   4   8  12      640.00      772.23    178.65 o 
   5   8  12      152.91        1.56    104.85 o 
   6   8  12      116.46       23.42     81.45 o 
   7   8  12      340.94      684.47    166.79 o 
   8   8  12       12.43      -16.06    114.74 o 
  -7   9  12       79.49       26.12    176.80 o 
  -6   9  12       31.54       42.39     89.44 o 
  -5   9  12      204.86      284.37    110.87 o 
  -4   9  12      541.24      596.93    166.77 o 
  -3   9  12       48.82       42.69     92.16 o 
  -2   9  12      913.16      790.18    114.60 o 
  -1   9  12      597.45      855.70    109.67 o 
   0   9  12      442.38      469.51     85.57 o 
   1   9  12      633.55      772.42    124.65 o 
   2   9  12     1026.49      995.62    127.03 o 
   3   9  12       51.22      162.52     76.58 o 
   4   9  12      559.46      718.48    169.08 o 
   5   9  12      177.80      273.41    121.54 o 
   6   9  12       33.47       68.24     95.70 o 
   7   9  12       89.95      325.16    154.64 o 
  -6  10  12      153.61      183.37    158.56 o 
  -5  10  12      300.64      473.48    169.78 o 
  -4  10  12      275.51      398.54    148.38 o 
  -3  10  12        0.77       32.34     66.22 o 
  -2  10  12      213.72       85.07     72.71 o 
  -1  10  12      280.83      244.73     84.12 o 
   0  10  12        1.26       52.37     63.48 o 
   1  10  12      260.03      283.60    115.90 o 
   2  10  12      268.36      165.23    155.72 o 
   3  10  12        1.97      -30.55     81.30 o 
   4  10  12      261.88      397.25    236.55 o 
   5  10  12      289.45      494.33    186.92 o 
   6  10  12      179.73     -102.11    102.11 o 
  -4  11  12      183.67      401.30    394.10 o 
  -3  11  12       32.76        7.93     89.39 o 
  -2  11  12      108.96      -40.96    159.62 o 
  -1  11  12       60.65      -15.86     77.08 o 
   0  11  12      633.57      825.05    183.21 o 
   1  11  12       50.14      -99.73     99.73 o 
   2  11  12      114.72       28.17     92.74 o 
   3  11  12       39.59       41.27     99.75 o 
   4  11  12      181.50      160.01    150.32 o 
   1   0  13    35472.57    38458.19   1838.35 o 
   2   0  13     1920.81     2750.23    153.19 o 
   3   0  13     4371.41     4482.64    151.56 o 
   4   0  13      494.15      484.46     35.29 o 
   5   0  13     6236.00     5681.58    238.24 o 
   6   0  13      191.73      152.90     41.40 o 
   7   0  13     4365.60     5014.05    424.23 o 
   8   0  13       10.13       15.34     37.99 o 
   9   0  13      202.32      252.67     79.92 o 
  10   0  13       93.52       20.70     95.06 o 
  11   0  13      299.44      277.89    165.73 o 
 -11   1  13      105.43      182.50    197.93 o 
 -10   1  13       79.81      239.78    314.29 o 
  -9   1  13      416.80      419.25     99.32 o 
  -8   1  13      198.59      182.18     90.50 o 
  -7   1  13     4521.76     4041.49    236.97 o 
  -6   1  13      122.73      210.59     74.96 o 
  -5   1  13     5439.10     5570.65    306.34 o 
  -4   1  13      304.50      385.29     32.46 o 
  -3   1  13      994.80      937.14    154.79 o 
  -2   1  13     1092.52     1034.73     60.91 o 
  -1   1  13    19523.13    20615.30    929.13 o 
   0   1  13     1278.48      952.61     63.71 o 
   1   1  13    19038.81    21721.84   1080.38 o 
   2   1  13      978.38     1055.71     83.89 o 
   3   1  13      865.14      794.12    113.10 o 
   4   1  13      420.99      399.32     40.29 o 
   5   1  13     5578.74     5722.17    258.44 o 
   6   1  13       96.13      134.42     48.97 o 
   7   1  13     4296.42     4111.21    235.67 o 
   8   1  13      261.62      247.46     70.72 o 
   9   1  13      443.23      559.99     98.52 o 
  10   1  13       70.70      154.83    133.42 o 
  11   1  13      122.50      101.10    145.67 o 
 -11   2  13      115.29       52.77    121.07 o 
 -10   2  13       25.68       26.35     85.73 o 
  -9   2  13      771.68      732.63    199.08 o 
  -8   2  13      534.92      682.98    154.03 o 
  -7   2  13      266.31      369.72     85.86 o 
  -6   2  13     1459.76     1490.34    166.62 o 
  -5   2  13     3236.96     2978.10    221.55 o 
  -4   2  13     1657.53     1888.66    142.45 o 
  -3   2  13    19525.46    19079.17   1076.22 o 
  -2   2  13     4906.45     4969.35    214.75 o 
  -1   2  13     1983.67     2013.37     97.84 o 
   0   2  13      878.58      851.90     60.26 o 
   1   2  13     1825.46     2053.45    116.14 o 
   2   2  13     4696.52     4789.67    331.78 o 
   3   2  13    18805.55    20912.39    955.46 o 
   4   2  13     1983.97     2252.38    127.86 o 
   5   2  13     3783.45     3382.05    221.29 o 
   6   2  13     1518.10     1323.90    195.04 o 
   7   2  13      287.60      527.35    115.54 o 
   8   2  13      558.93      833.18    111.62 o 
   9   2  13      770.37      733.65    146.53 o 
  10   2  13       29.15       56.14     84.15 o 
  11   2  13      167.45      114.23    199.34 o 
 -10   3  13       51.32      160.90    164.21 o 
  -9   3  13     1300.79     1278.66    223.54 o 
  -8   3  13       73.37      561.49    113.09 o 
  -7   3  13      255.87      251.45     67.30 o 
  -6   3  13      683.08     1011.30    205.29 o 
  -5   3  13     1130.21     1176.71    106.06 o 
  -4   3  13      652.84      571.32     81.32 o 
  -3   3  13    14459.59    13563.94    722.11 o 
  -2   3  13     2661.03     2343.71    120.36 o 
  -1   3  13     1338.03     1291.95     75.01 o 
   0   3  13     8471.61     7893.91    268.92 o 
   1   3  13     1256.22     1400.01     53.72 o 
   2   3  13     2356.05     2265.88    149.86 o 
   3   3  13    14394.72    15289.19    977.85 o 
   4   3  13      824.49      954.21    153.59 o 
   5   3  13     1036.07      922.51     82.78 o 
   6   3  13      771.51      811.96     97.10 o 
   7   3  13      223.20      185.49     72.46 o 
   8   3  13       80.44       49.37     57.68 o 
   9   3  13     1211.27     1336.70    186.73 o 
  10   3  13       43.18      216.24    136.12 o 
 -10   4  13       84.28      -32.97    159.26 o 
  -9   4  13      628.33      663.56    159.04 o 
  -8   4  13      339.76      553.72    262.38 o 
  -7   4  13      598.22      555.64    120.09 o 
  -6   4  13     1793.64     1774.81    218.36 o 
  -5   4  13     1288.15     1329.33    130.75 o 
  -4   4  13      867.13      949.61     99.96 o 
  -3   4  13     5428.01     5403.08    295.05 o 
  -2   4  13     1980.91     1660.09     90.96 o 
  -1   4  13     3457.61     2920.87    176.36 o 
   0   4  13     8840.87     8636.52    317.46 o 
   1   4  13     3080.74     2627.35     92.33 o 
   2   4  13     1617.09     1313.97     62.27 o 
   3   4  13     5514.46     5078.96    461.30 o 
   4   4  13      752.77      687.35     73.69 o 
   5   4  13     1368.97     1370.29    107.73 o 
   6   4  13     1840.48     1747.95    156.76 o 
   7   4  13      571.51      605.20     88.65 o 
   8   4  13      361.38      470.12    113.95 o 
   9   4  13      626.55      762.32    147.97 o 
  10   4  13       89.59       37.81    103.96 o 
 -10   5  13        1.14       35.90     86.84 o 
  -9   5  13      132.77      295.39    150.78 o 
  -8   5  13      208.84      186.79     95.06 o 
  -7   5  13      393.85      452.46     99.12 o 
  -6   5  13     2741.48     2589.66    266.20 o 
  -5   5  13      773.72      897.45    109.01 o 
  -4   5  13       59.63       64.80     58.32 o 
  -3   5  13     2959.97     3037.02    166.98 o 
  -2   5  13      159.67      224.27     63.21 o 
  -1   5  13     1087.18     1023.28     69.13 o 
   0   5  13     8134.15     8251.17    330.48 o 
   1   5  13      816.08      949.95    100.66 o 
   2   5  13      158.14      159.98     34.11 o 
   3   5  13     2700.21     2502.52    152.50 o 
   4   5  13      106.43       55.31     36.45 o 
   5   5  13      775.67      848.57    110.58 o 
   6   5  13     2917.59     2622.65    209.38 o 
   7   5  13      384.14      448.57    121.67 o 
   8   5  13      209.16       87.61     88.25 o 
   9   5  13      128.04       29.58     86.21 o 
  10   5  13        1.72       17.04     95.67 o 
  -9   6  13       83.09      217.01    109.89 o 
  -8   6  13      478.79      246.49    269.44 o 
  -7   6  13      412.80      299.69    105.41 o 
  -6   6  13     3051.60     3131.81    431.62 o 
  -5   6  13     2450.53     2301.88    230.68 o 
  -4   6  13      458.28      401.68     78.74 o 
  -3   6  13      493.32      570.89     67.39 o 
  -2   6  13     1648.30     1482.95    103.04 o 
  -1   6  13     3443.39     3360.38    172.26 o 
   0   6  13     8694.16     8518.82    369.02 o 
   1   6  13     3017.60     2812.57    144.24 o 
   2   6  13     1388.32     1215.18    146.30 o 
   3   6  13      464.60      447.35     57.00 o 
   4   6  13      438.46      498.01     89.09 o 
   5   6  13     2578.62     2294.57    217.25 o 
   6   6  13     3118.49     3223.28    352.50 o 
   7   6  13      354.86      325.35    102.22 o 
   8   6  13      413.46      400.31    120.61 o 
   9   6  13       80.47       36.77    103.98 o 
  -9   7  13        0.64      116.96    128.47 o 
  -8   7  13      301.10      473.42    197.76 o 
  -7   7  13      241.84      635.99    366.02 o 
  -6   7  13       67.95      -77.79     79.78 o 
  -5   7  13      194.90      160.35     95.33 o 
  -4   7  13     2928.43     3026.34    259.41 o 
  -3   7  13      108.60      145.61     85.27 o 
  -2   7  13     3048.17     2842.99    216.44 o 
  -1   7  13      978.60      867.76     79.14 o 
   0   7  13       20.25       44.48     37.59 o 
   1   7  13      836.58     1011.13     84.59 o 
   2   7  13     3020.65     2916.85    169.08 o 
   3   7  13      113.63      209.80     59.17 o 
   4   7  13     3128.87     2999.69    273.13 o 
   5   7  13      194.27      209.70     99.61 o 
   6   7  13       70.51      117.53     80.53 o 
   7   7  13      213.01      378.48    135.24 o 
   8   7  13      261.53      439.87    141.32 o 
   9   7  13        1.52       13.59    120.55 o 
  -8   8  13      353.72      126.49    114.08 o 
  -7   8  13       86.03       48.52     91.12 o 
  -6   8  13      170.42      258.41    108.63 o 
  -5   8  13       50.03       33.74     66.04 o 
  -4   8  13     1881.30     2164.05    245.96 o 
  -3   8  13     1039.71     1060.21    130.29 o 
  -2   8  13     2234.27     2109.64    197.71 o 
  -1   8  13      223.82      196.43     52.21 o 
   0   8  13      479.06      450.22     56.03 o 
   1   8  13      247.79      240.50     60.60 o 
   2   8  13     2152.39     2238.48    208.15 o 
   3   8  13     1052.95      874.47    118.51 o 
   4   8  13     1943.51     2125.63    288.36 o 
   5   8  13       37.39      -16.82     77.69 o 
   6   8  13      105.75      107.92    105.09 o 
   7   8  13       88.04       95.24     93.68 o 
   8   8  13      339.67      268.37    170.79 o 
  -7   9  13       37.56      149.47    145.01 o 
  -6   9  13      314.47      207.88    115.00 o 
  -5   9  13       11.90      -83.31    105.30 o 
  -4   9  13      767.18      873.79    182.04 o 
  -3   9  13      142.11      331.25     96.84 o 
  -2   9  13      761.40      710.81    107.99 o 
  -1   9  13       88.12       78.92     44.69 o 
   0   9  13      218.22      154.84     76.48 o 
   1   9  13       85.44      -11.28     59.29 o 
   2   9  13      824.14      784.11    114.97 o 
   3   9  13      114.32      378.91    132.36 o 
   4   9  13      719.50      783.42    209.18 o 
   5   9  13       19.25      -42.00     90.19 o 
   6   9  13      314.39      307.32    139.49 o 
   7   9  13       28.27      167.97    132.37 o 
  -5  10  13       50.58       94.63    220.71 o 
  -4  10  13       28.58       42.39    103.12 o 
  -3  10  13        3.60        6.16     72.44 o 
  -2  10  13       96.13       20.30     58.83 o 
  -1  10  13       72.91       32.64     66.37 o 
   0  10  13     1120.36     1369.23    200.18 o 
   1  10  13       60.94       40.46     84.78 o 
   2  10  13       95.69      238.08    113.72 o 
   3  10  13        2.67       34.24     90.33 o 
   4  10  13       42.65       25.71    108.63 o 
   5  10  13       41.09      -46.88     98.18 o 
  -4  11  13       91.05      232.51    133.04 o 
  -3  11  13       39.38       78.11     99.30 o 
  -2  11  13      145.07     -125.72    140.90 o 
  -1  11  13       49.72       32.10     84.71 o 
   0  11  13      370.35      612.81    158.47 o 
   1  11  13       49.33      136.19    186.99 o 
   2  11  13      143.21      128.62     97.79 o 
   3  11  13       30.67       21.12    107.37 o 
   4  11  13       80.22       35.77    129.42 o 
   0   0  14    35739.96    43072.85   3384.04 o 
   1   0  14     4225.90     6397.18    438.90 o 
   2   0  14     5434.25     5830.66    204.56 o 
   3   0  14      541.50      652.69    140.58 o 
   4   0  14      127.04      163.40     23.77 o 
   5   0  14      133.12      150.33     34.12 o 
   6   0  14    13588.50    14627.21    769.74 o 
   7   0  14     1289.52     1208.63    129.79 o 
   8   0  14       78.36       35.60     48.62 o 
   9   0  14        1.31       81.45    148.80 o 
  10   0  14      255.72      272.10     97.59 o 
  11   0  14        5.74        8.81    122.66 o 
 -11   1  14        3.46      194.97    165.62 o 
 -10   1  14      168.81      152.73     99.88 o 
  -9   1  14      122.07       72.16     74.97 o 
  -8   1  14      752.54      778.95    143.17 o 
  -7   1  14      418.14      533.95     73.60 o 
  -6   1  14      402.50      506.37     54.90 o 
  -5   1  14      705.53      874.08     81.57 o 
  -4   1  14     3592.94     3486.13    168.16 o 
  -3   1  14      496.78      568.18     71.44 o 
  -2   1  14     8479.73     8319.35    372.90 o 
  -1   1  14     3534.80     3799.02    350.31 o 
   0   1  14       53.49      120.60     89.49 o 
   1   1  14     3375.70     3235.20    143.03 o 
   2   1  14     7867.31     8923.97    434.34 o 
   3   1  14      600.48      682.84     65.47 o 
   4   1  14     4188.10     4043.32    179.32 o 
   5   1  14      727.26      701.34     75.02 o 
   6   1  14      399.20      466.00     58.46 o 
   7   1  14      337.54      624.18    139.50 o 
   8   1  14      621.12      683.83     81.77 o 
   9   1  14      138.75       81.96     49.58 o 
  10   1  14      204.78      216.56     96.29 o 
  11   1  14        2.04      197.70    152.74 o 
 -10   2  14       83.58       80.31     99.78 o 
  -9   2  14      277.64      450.91    119.28 o 
  -8   2  14     3858.03     3410.21    301.92 o 
  -7   2  14      376.68      446.00     91.94 o 
  -6   2  14     1013.44     1330.98    203.26 o 
  -5   2  14       94.51      117.74     56.79 o 
  -4   2  14     8177.58     7805.00    453.43 o 
  -3   2  14     1964.64     1780.87    138.33 o 
  -2   2  14    24416.50    24578.26   1166.64 o 
  -1   2  14      580.27      544.06     53.35 o 
   0   2  14       83.58       78.72     24.47 o 
   1   2  14      498.69      590.58     44.34 o 
   2   2  14    24020.61    24584.20   1986.62 o 
   3   2  14     2098.62     1974.36    200.83 o 
   4   2  14     7890.50     8031.91    309.31 o 
   5   2  14       84.93      238.72     69.07 o 
   6   2  14     1030.49     1328.17    138.36 o 
   7   2  14      392.35      543.48     97.46 o 
   8   2  14     3575.95     3181.89    200.71 o 
   9   2  14      307.31      279.69     83.55 o 
  10   2  14       99.31      136.99    137.19 o 
 -10   3  14      344.55      291.99    159.04 o 
  -9   3  14      551.07      716.07    167.26 o 
  -8   3  14      127.65      524.64    165.78 o 
  -7   3  14      170.99      186.11     73.57 o 
  -6   3  14     2060.58     2171.13    237.86 o 
  -5   3  14      341.34      418.46     89.15 o 
  -4   3  14     2692.53     2446.42    203.00 o 
  -3   3  14     8823.38     8411.02    421.44 o 
  -2   3  14     3318.37     3602.46    163.44 o 
  -1   3  14      321.98      350.12     43.13 o 
   0   3  14    19095.27    19982.82    774.81 o 
   1   3  14      483.70      511.40     77.61 o 
   2   3  14     2955.04     3310.10    220.36 o 
   3   3  14     9336.89     9298.95    636.30 o 
   4   3  14     3219.85     3283.17    199.24 o 
   5   3  14      285.60      379.53     62.90 o 
   6   3  14     2123.27     2159.22    144.47 o 
   7   3  14      152.85      202.32     50.69 o 
   8   3  14       67.85       -8.65     65.54 o 
   9   3  14      600.25      612.06    143.29 o 
  10   3  14      378.02      285.11    129.48 o 
 -10   4  14       40.29       15.38    131.72 o 
  -9   4  14      533.82      646.54    198.64 o 
  -8   4  14       27.20      199.52    159.26 o 
  -7   4  14      158.57      281.52     74.88 o 
  -6   4  14     1941.26     2069.68    220.39 o 
  -5   4  14     1652.68     1640.24    153.07 o 
  -4   4  14     2287.73     2184.95    194.12 o 
  -3   4  14     3329.45     2977.32    212.40 o 
  -2   4  14     2459.04     2113.38    125.55 o 
  -1   4  14     1668.51     1502.94     88.55 o 
   0   4  14     4110.54     3377.32    140.67 o 
   1   4  14     1547.23     1458.78     98.82 o 
   2   4  14     2472.36     2013.64    107.56 o 
   3   4  14     3525.71     3434.11    228.86 o 
   4   4  14     2498.53     2570.23    159.30 o 
   5   4  14     1386.99     1496.46    123.17 o 
   6   4  14     1635.10     1560.76    148.86 o 
   7   4  14      176.30      157.99     64.53 o 
   8   4  14       18.14       29.45     70.44 o 
   9   4  14      574.63      609.31    142.87 o 
  10   4  14       39.03      118.35    179.19 o 
 -10   5  14       55.05      127.51    121.48 o 
  -9   5  14      240.88      303.06    109.95 o 
  -8   5  14      203.99      255.87    106.83 o 
  -7   5  14      670.44      695.83    135.65 o 
  -6   5  14     2216.95     2414.18    244.32 o 
  -5   5  14     1021.01     1031.90    133.47 o 
  -4   5  14      133.41      246.24     85.64 o 
  -3   5  14     3133.80     2688.55    188.96 o 
  -2   5  14      348.63      394.96     58.92 o 
  -1   5  14     3122.50     3022.54    140.43 o 
   0   5  14    10959.69    11275.11    468.59 o 
   1   5  14     2753.34     2700.68    114.64 o 
   2   5  14      404.54      369.48     40.56 o 
   3   5  14     3188.11     3012.13    316.07 o 
   4   5  14      156.34      196.85     42.43 o 
   5   5  14     1052.06     1136.97    133.75 o 
   6   5  14     2189.97     1992.77    177.04 o 
   7   5  14      608.00      563.05    127.94 o 
   8   5  14      237.81      229.53    199.50 o 
   9   5  14      228.38      115.99     93.88 o 
  10   5  14       53.82      119.65    161.26 o 
  -9   6  14       43.38       69.15    135.52 o 
  -8   6  14       75.47      166.94    123.99 o 
  -7   6  14      691.09      566.69    194.30 o 
  -6   6  14      202.67      251.60    138.71 o 
  -5   6  14     3184.96     3241.66    389.82 o 
  -4   6  14      118.52       14.15     59.01 o 
  -3   6  14      136.08      114.32     48.09 o 
  -2   6  14      449.99      519.38     75.62 o 
  -1   6  14     5680.62     5427.86    268.54 o 
   0   6  14      219.60      253.10     42.44 o 
   1   6  14     5825.40     5227.15    237.48 o 
   2   6  14      536.12      570.88     55.94 o 
   3   6  14      100.31       70.83     28.90 o 
   4   6  14      103.60      104.30     55.06 o 
   5   6  14     3334.36     3081.86    274.03 o 
   6   6  14      186.92      -28.87     96.72 o 
   7   6  14      718.04      857.35    160.87 o 
   8   6  14       65.01      106.46     90.77 o 
   9   6  14       29.11       84.48     88.03 o 
  -8   7  14       28.23      145.91    130.16 o 
  -7   7  14      455.65      521.58    227.07 o 
  -6   7  14       41.32      -18.96     90.72 o 
  -5   7  14      582.02      524.41    190.34 o 
  -4   7  14     1025.83     1022.64    190.39 o 
  -3   7  14      144.90      166.11     76.51 o 
  -2   7  14     1143.46      934.38    105.13 o 
  -1   7  14     2376.15     2228.67    135.81 o 
   0   7  14       29.21       67.84     52.31 o 
   1   7  14     1952.42     1680.18    161.26 o 
   2   7  14     1016.51      867.15     83.77 o 
   3   7  14      126.79      113.91     55.64 o 
   4   7  14     1094.61     1119.66    141.72 o 
   5   7  14      667.32      563.60    137.22 o 
   6   7  14       40.15      -59.43     94.65 o 
   7   7  14      413.44      342.97    143.98 o 
   8   7  14       27.02      234.97    118.32 o 
  -8   8  14       10.27      -13.34    105.53 o 
  -7   8  14      247.55      286.66    114.91 o 
  -6   8  14       27.57      -35.46     73.06 o 
  -5   8  14       46.39       16.56     74.90 o 
  -4   8  14      320.48      311.89     96.88 o 
  -3   8  14     3812.43     4104.54    356.74 o 
  -2   8  14      340.32      329.93     87.11 o 
  -1   8  14      189.28      276.50     53.54 o 
   0   8  14       27.03       19.93     33.05 o 
   1   8  14      263.28      257.28     55.50 o 
   2   8  14      319.33      355.51     75.29 o 
   3   8  14     3822.93     4508.68    422.31 o 
   4   8  14      355.94      303.56    124.77 o 
   5   8  14       47.64       12.32     81.52 o 
   6   8  14       22.89       45.38     77.72 o 
   7   8  14      285.85      164.95    131.64 o 
   8   8  14        9.54       87.88    118.16 o 
  -7   9  14      116.71       78.99    104.80 o 
  -6   9  14        1.92        5.48    113.79 o 
  -5   9  14      242.81      110.40    114.10 o 
  -4   9  14       25.54       42.85     92.51 o 
  -3   9  14      214.18      372.02     94.06 o 
  -2   9  14       22.63       54.87     47.69 o 
  -1   9  14      545.59      632.74     96.10 o 
   0   9  14        3.18      126.20     62.58 o 
   1   9  14      609.91      415.79    108.81 o 
   2   9  14       26.55       43.51     62.23 o 
   3   9  14      218.16      192.54    125.06 o 
   4   9  14       27.16      267.64    109.13 o 
   5   9  14      233.94      420.09    206.65 o 
   6   9  14        3.90       35.80    144.78 o 
   7   9  14      140.00       97.96    134.30 o 
  -5  10  14      363.58      411.27    171.15 o 
  -4  10  14      124.43       72.97     91.93 o 
  -3  10  14      112.37      110.87     77.29 o 
  -2  10  14      171.97      218.88     84.56 o 
  -1  10  14      689.53      908.51    154.50 o 
   0  10  14       55.00        8.68     87.53 o 
   1  10  14      695.22      769.54    169.57 o 
   2  10  14      151.61      -14.73    126.85 o 
   3  10  14      110.13       22.76     97.67 o 
   4  10  14      115.48      115.26    109.65 o 
   5  10  14      348.89      365.89    161.18 o 
  -3  11  14      129.50      168.45    214.35 o 
  -2  11  14       32.06      -70.84     97.32 o 
  -1  11  14      141.32      141.52     86.66 o 
   0  11  14      223.14      -11.28    117.68 o 
   1  11  14      145.00      168.26    343.07 o 
   2  11  14       43.93     -111.58    254.26 o 
   3  11  14      141.50      144.19    136.41 o 
   1   0  15      550.59      961.08    174.43 o 
   2   0  15      130.56      116.29     33.68 o 
   3   0  15     2452.78     1821.79     75.72 o 
   4   0  15     3652.69     3484.98    218.46 o 
   5   0  15     2248.15     1941.18    108.70 o 
   6   0  15       99.32      132.71     40.96 o 
   7   0  15       44.24      265.80    186.67 o 
   8   0  15      115.19      162.48     55.97 o 
   9   0  15       90.21       36.16     61.57 o 
  10   0  15       31.17      100.26    148.49 o 
 -10   1  15       73.88      163.85    151.85 o 
  -9   1  15       43.28      176.78    109.65 o 
  -8   1  15     1110.76      999.82    339.36 o 
  -7   1  15      182.52      381.95     98.14 o 
  -6   1  15     7797.85     7577.41    451.24 o 
  -5   1  15      941.76      940.48     79.64 o 
  -4   1  15      237.57      220.85     39.17 o 
  -3   1  15      605.63      877.40    115.19 o 
  -2   1  15     1890.81     1928.88    111.54 o 
  -1   1  15    15571.71    16821.45    814.02 o 
   0   1  15    48647.20    60249.52   3600.10 o 
   1   1  15    15363.30    19191.77    902.00 o 
   2   1  15     1650.61     2147.10    125.57 o 
   3   1  15      527.10      668.52     50.10 o 
   4   1  15      230.62      372.10     96.66 o 
   5   1  15     1089.86     1131.22     74.87 o 
   6   1  15     8033.70     7967.79    418.13 o 
   7   1  15      223.26      314.04     86.39 o 
   8   1  15     1021.08      911.14    108.96 o 
   9   1  15       41.91       40.10     47.59 o 
  10   1  15       77.84      260.66    113.30 o 
 -10   2  15      388.52      600.67    150.52 o 
  -9   2  15      211.94      167.48     99.49 o 
  -8   2  15      184.69      233.46     78.19 o 
  -7   2  15     1125.74     1248.52    207.06 o 
  -6   2  15      762.59      905.12    143.93 o 
  -5   2  15     3716.16     3843.87    307.03 o 
  -4   2  15     4201.21     4251.18    303.40 o 
  -3   2  15      745.59      848.80     88.56 o 
  -2   2  15     3980.06     3753.36    197.31 o 
  -1   2  15     4927.25     4845.89    219.79 o 
   0   2  15     1369.01     1520.45     91.18 o 
   1   2  15     4055.40     4410.54    203.51 o 
   2   2  15     3819.88     4161.49    200.95 o 
   3   2  15      738.79      936.10     77.17 o 
   4   2  15     4687.39     4697.95    190.08 o 
   5   2  15     3738.64     3296.45    197.71 o 
   6   2  15      762.20     1019.17     83.62 o 
   7   2  15     1037.64     1481.72    135.66 o 
   8   2  15      200.79      115.92     86.88 o 
   9   2  15      220.88      182.13     71.41 o 
  10   2  15      426.92      695.15    480.09 o 
 -10   3  15      171.86      298.14    226.71 o 
  -9   3  15       76.40      202.60     96.56 o 
  -8   3  15     2000.70     1997.58    261.13 o 
  -7   3  15      621.33      632.12    150.35 o 
  -6   3  15     1130.58     1429.22    140.98 o 
  -5   3  15      949.05     1022.06    121.12 o 
  -4   3  15     4712.09     4462.65    307.90 o 
  -3   3  15      117.24      170.49     45.23 o 
  -2   3  15    12522.69    13219.18    655.07 o 
  -1   3  15     4453.23     4239.78    199.94 o 
   0   3  15      243.87      114.96     47.80 o 
   1   3  15     4248.47     4069.68    201.41 o 
   2   3  15    11907.38    12514.86    750.49 o 
   3   3  15      171.62      261.56     65.57 o 
   4   3  15     4751.85     4768.97    295.27 o 
   5   3  15      984.50     1105.40    100.40 o 
   6   3  15      886.76      871.42    100.28 o 
   7   3  15      659.16      680.48     95.46 o 
   8   3  15     2057.85     1845.72    176.59 o 
   9   3  15       88.65       49.59    107.34 o 
  10   3  15      128.61       10.88    106.69 o 
 -10   4  15      195.82       50.82    129.82 o 
  -9   4  15       98.00        8.26    157.56 o 
  -8   4  15     1175.55     1453.71    258.33 o 
  -7   4  15     1492.55     1515.18    222.78 o 
  -6   4  15      388.58      453.81    112.62 o 
  -5   4  15     2419.42     2702.50    277.64 o 
  -4   4  15     2605.81     2357.27    188.91 o 
  -3   4  15     2109.04     1897.26    139.02 o 
  -2   4  15     6195.10     5803.13    285.15 o 
  -1   4  15     3062.01     2776.21    135.84 o 
   0   4  15     6280.90     5530.32    211.77 o 
   1   4  15     2883.68     2408.14    120.02 o 
   2   4  15     6331.12     5500.50    366.21 o 
   3   4  15     2375.19     2321.27    170.05 o 
   4   4  15     2453.72     2261.63    195.70 o 
   5   4  15     2451.21     2705.31    194.13 o 
   6   4  15      480.79      501.97     84.89 o 
   7   4  15     1531.30     1548.58    165.29 o 
   8   4  15     1157.34     1225.43    202.65 o 
   9   4  15      109.77      335.70     94.77 o 
  10   4  15      173.00       47.47     94.42 o 
  -9   5  15       36.28       30.66     92.20 o 
  -8   5  15      340.24      425.14    138.43 o 
  -7   5  15      267.56      406.12     99.69 o 
  -6   5  15      479.53      463.52    135.22 o 
  -5   5  15     3228.88     2977.59    260.81 o 
  -4   5  15     1819.87     1706.64    201.33 o 
  -3   5  15      566.23      540.40     97.21 o 
  -2   5  15     2404.45     2243.17    142.13 o 
  -1   5  15     4170.99     3957.06    193.12 o 
   0   5  15     2565.14     2272.96    118.17 o 
   1   5  15     4180.09     4120.61    156.90 o 
   2   5  15     2340.52     2190.70    163.84 o 
   3   5  15      631.27      619.80     94.14 o 
   4   5  15     1907.63     1661.37    160.58 o 
   5   5  15     3331.50     3352.08    268.69 o 
   6   5  15      515.13      605.21     93.12 o 
   7   5  15      264.17      319.13    112.79 o 
   8   5  15      281.58      409.33    130.79 o 
   9   5  15       47.42       46.55     82.47 o 
  -9   6  15       24.33      -30.41     95.85 o 
  -8   6  15      342.75      450.35    131.60 o 
  -7   6  15      322.90      267.00    140.32 o 
  -6   6  15      693.48      654.07    139.03 o 
  -5   6  15      438.78      427.58    151.65 o 
  -4   6  15     1605.60     1491.54    175.94 o 
  -3   6  15      306.88      330.64     62.49 o 
  -2   6  15     4570.98     4775.02    317.62 o 
  -1   6  15      661.02      728.49     71.65 o 
   0   6  15      132.05      143.01     35.49 o 
   1   6  15      723.33      745.41     53.96 o 
   2   6  15     4827.33     4987.02    334.59 o 
   3   6  15      296.48      406.68     60.03 o 
   4   6  15     1732.58     1698.41    181.84 o 
   5   6  15      463.98      550.50     95.56 o 
   6   6  15      719.35      672.47    143.00 o 
   7   6  15      271.62      334.06    114.69 o 
   8   6  15      337.10      269.99    118.63 o 
   9   6  15       21.44      -64.10    109.66 o 
  -8   7  15       92.50      118.74     97.53 o 
  -7   7  15        2.31      113.74    107.46 o 
  -6   7  15       13.82      -66.11    120.07 o 
  -5   7  15      480.04      358.08    224.24 o 
  -4   7  15      584.12      587.59    148.10 o 
  -3   7  15     3900.80     3776.56    332.84 o 
  -2   7  15      585.38      684.32     86.15 o 
  -1   7  15        7.28       28.47     68.04 o 
   0   7  15       24.00       34.48     33.92 o 
   1   7  15        9.51       64.57     39.73 o 
   2   7  15      499.26      570.15     58.06 o 
   3   7  15     3908.05     3871.16    441.69 o 
   4   7  15      590.79      749.43    124.56 o 
   5   7  15      549.54      506.43    142.30 o 
   6   7  15       23.00       80.27     75.33 o 
   7   7  15        1.22       65.49    100.32 o 
   8   7  15       77.69       -8.52    122.02 o 
  -7   8  15       21.84      -14.58     91.59 o 
  -6   8  15       23.37      133.85    128.62 o 
  -5   8  15      101.87      125.82     93.90 o 
  -4   8  15      820.81      771.37    148.48 o 
  -3   8  15       74.67      236.84     80.64 o 
  -2   8  15      167.24      183.86     58.49 o 
  -1   8  15       56.51      285.08    118.49 o 
   0   8  15      283.61      399.22     58.13 o 
   1   8  15       39.81      145.59     61.44 o 
   2   8  15      169.24       90.48     60.70 o 
   3   8  15       93.40      380.85    306.23 o 
   4   8  15      817.63      781.00    178.68 o 
   5   8  15       96.20      226.33    172.48 o 
   6   8  15        6.66      146.34    117.79 o 
   7   8  15       16.18      -87.80     87.80 o 
  -6   9  15        4.52       26.52    105.26 o 
  -5   9  15      103.43       53.34     78.50 o 
  -4   9  15      349.15      237.65    110.95 o 
  -3   9  15     1678.58     1674.27    207.13 o 
  -2   9  15      396.04      499.83     83.65 o 
  -1   9  15       72.82      303.10    121.26 o 
   0   9  15      156.11      119.13     58.91 o 
   1   9  15       76.85      291.87    128.75 o 
   2   9  15      410.05      437.84    130.55 o 
   3   9  15     1610.79     1637.03    265.00 o 
   4   9  15      341.68      471.17    149.79 o 
   5   9  15       88.57      128.52    101.54 o 
   6   9  15        0.94       44.86    136.30 o 
  -5  10  15      120.86       73.86    101.22 o 
  -4  10  15       30.83       28.88     82.65 o 
  -3  10  15       73.46       17.52     85.68 o 
  -2  10  15       37.78       68.73     85.90 o 
  -1  10  15      162.17      131.91     92.88 o 
   0  10  15        2.67        0.06     80.13 o 
   1  10  15      190.10      233.01    143.82 o 
   2  10  15       49.11      190.63    138.77 o 
   3  10  15       90.45       37.93     91.82 o 
   4  10  15       29.05      100.04    100.85 o 
   5  10  15      105.82      147.85    127.08 o 
  -3  11  15       91.26       -1.77    140.90 o 
  -2  11  15       36.08      125.63     91.20 o 
  -1  11  15      528.73      172.40    154.62 o 
   0  11  15        0.56      140.10    208.53 o 
   1  11  15      525.08      602.45    221.20 o 
   2  11  15       51.16      -14.88    137.66 o 
   3  11  15       71.72       48.24    112.48 o 
   0   0  16     1275.36     1638.10    158.50 o 
   1   0  16    23524.90    25298.72   1289.59 o 
   2   0  16      945.57     1168.44    161.59 o 
   3   0  16      101.69      146.52     39.90 o 
   4   0  16      526.98      462.65     38.82 o 
   5   0  16     8007.54     8013.70    438.64 o 
   6   0  16      366.00      333.42     60.55 o 
   7   0  16     6290.68     6170.56    378.18 o 
   8   0  16      110.56       94.82     53.36 o 
   9   0  16        9.78       55.04     64.72 o 
  10   0  16        9.49       43.79     85.48 o 
 -10   1  16       66.66      -71.97     82.93 o 
  -9   1  16      133.07      199.54    220.71 o 
  -8   1  16       22.96       21.38     87.11 o 
  -7   1  16      324.37      397.22    147.84 o 
  -6   1  16     1653.76     1423.23    125.73 o 
  -5   1  16     2322.26     2123.47    126.93 o 
  -4   1  16      695.00      624.85     59.99 o 
  -3   1  16     3170.03     2450.64    190.14 o 
  -2   1  16      773.13      717.28     87.48 o 
  -1   1  16        1.33       12.13     61.52 o 
   0   1  16     8410.69     9363.77    493.87 o 
   1   1  16        3.97      306.38    373.09 o 
   2   1  16      643.51      697.42     68.80 o 
   3   1  16     3154.61     2785.84    150.92 o 
   4   1  16      779.25      720.11     56.31 o 
   5   1  16     2553.17     2483.55    145.00 o 
   6   1  16     1635.33     1500.95    109.02 o 
   7   1  16      240.97      380.87     86.89 o 
   8   1  16       38.64       36.59     79.62 o 
   9   1  16      112.79      172.98     76.07 o 
  10   1  16       78.31      150.34     80.92 o 
 -10   2  16        1.90     -119.34    147.61 o 
  -9   2  16      179.76       42.75     89.81 o 
  -8   2  16       70.35      126.72     80.38 o 
  -7   2  16     2826.75     2962.70    308.94 o 
  -6   2  16      274.38      648.31     92.56 o 
  -5   2  16     8456.54     8120.71    701.92 o 
  -4   2  16      100.34      124.75     61.87 o 
  -3   2  16     1169.73     1050.50    105.22 o 
  -2   2  16      172.69      210.14     40.07 o 
  -1   2  16    19245.77    18581.21    928.70 o 
   0   2  16      949.68     1098.65     71.82 o 
   1   2  16    18052.73    18237.22    850.85 o 
   2   2  16      237.97      223.46     86.61 o 
   3   2  16     1184.82     1156.93     83.57 o 
   4   2  16      103.84      101.12     28.98 o 
   5   2  16     9010.58     8908.32    540.19 o 
   6   2  16      240.24      287.22     60.74 o 
   7   2  16     2636.39     2942.90    227.50 o 
   8   2  16       73.88       72.62     66.79 o 
   9   2  16      159.47       99.80     66.05 o 
  10   2  16        2.86       19.43    337.77 o 
 -10   3  16      116.86      131.49    138.33 o 
  -9   3  16      566.29      446.75    137.47 o 
  -8   3  16     1536.11     1718.28    239.79 o 
  -7   3  16     1368.53     1489.54    211.38 o 
  -6   3  16      163.16      382.75     83.01 o 
  -5   3  16      356.82      563.64     98.49 o 
  -4   3  16     2113.49     1825.44    161.24 o 
  -3   3  16     3648.46     3923.85    228.33 o 
  -2   3  16     6772.34     6688.01    361.98 o 
  -1   3  16     4047.21     4004.03    219.03 o 
   0   3  16      278.12      357.00     47.14 o 
   1   3  16     4218.82     4486.43    163.40 o 
   2   3  16     6775.27     7695.99    374.16 o 
   3   3  16     3655.87     4462.66    287.88 o 
   4   3  16     2017.53     1825.67    137.07 o 
   5   3  16      488.94      589.30     96.07 o 
   6   3  16      179.34      290.42     61.65 o 
   7   3  16     1467.81     1701.51    177.51 o 
   8   3  16     1585.11     1649.79    232.99 o 
   9   3  16      594.42      493.08    148.44 o 
  10   3  16       92.91      163.87    157.10 o 
 -10   4  16       21.13      199.12    138.99 o 
  -9   4  16      142.44      235.19    106.71 o 
  -8   4  16      417.28      524.50    140.45 o 
  -7   4  16      545.54      842.74    149.72 o 
  -6   4  16      719.08      559.33    131.95 o 
  -5   4  16     1971.51     2687.34    329.61 o 
  -4   4  16      405.04      644.06    217.64 o 
  -3   4  16     5398.08     4897.87    276.19 o 
  -2   4  16     2269.62     2057.23    146.14 o 
  -1   4  16     2449.51     2300.78    128.94 o 
   0   4  16     2615.46     2519.76    124.56 o 
   1   4  16     2724.85     2593.35     97.04 o 
   2   4  16     2539.90     2579.70    196.92 o 
   3   4  16     5061.80     5520.93    529.63 o 
   4   4  16      298.15      300.60     72.61 o 
   5   4  16     1768.08     1775.38    172.35 o 
   6   4  16      780.33      698.84     95.26 o 
   7   4  16      518.48      532.30    100.36 o 
   8   4  16      364.34      499.81    123.37 o 
   9   4  16      124.87        1.94    101.92 o 
  10   4  16       17.68       97.99    159.66 o 
  -9   5  16       59.49       67.66     91.95 o 
  -8   5  16      360.54      541.57    157.61 o 
  -7   5  16      177.47      125.60    105.78 o 
  -6   5  16      694.72      536.11    126.51 o 
  -5   5  16     3418.74     2862.55    278.56 o 
  -4   5  16      569.45      675.10     90.99 o 
  -3   5  16        6.92       30.63     46.23 o 
  -2   5  16     1009.93      879.42     79.68 o 
  -1   5  16     5022.85     4521.39    239.19 o 
   0   5  16     5818.80     5659.06    260.48 o 
   1   5  16     5227.64     4563.34    251.91 o 
   2   5  16      736.60      938.12    176.36 o 
   3   5  16       39.25       22.45     47.94 o 
   4   5  16      462.91      466.60     71.25 o 
   5   5  16     3334.96     3031.20    258.38 o 
   6   5  16      782.95      613.75    103.61 o 
   7   5  16      181.05      275.73    117.76 o 
   8   5  16      310.14      390.92    144.26 o 
   9   5  16       56.49      -25.88     84.03 o 
  -9   6  16       14.25      110.28    111.31 o 
  -8   6  16      289.31      321.35    137.12 o 
  -7   6  16       48.71       13.17     84.79 o 
  -6   6  16      112.31      169.83    110.15 o 
  -5   6  16       52.55       53.49     75.52 o 
  -4   6  16     1968.27     1824.57    213.89 o 
  -3   6  16       89.50       39.64     45.45 o 
  -2   6  16     3635.16     3779.12    250.00 o 
  -1   6  16      201.05      272.55     93.64 o 
   0   6  16      435.21      347.43     47.96 o 
   1   6  16      117.96       92.07     35.51 o 
   2   6  16     3407.34     3275.07    305.38 o 
   3   6  16       98.61       50.12     65.22 o 
   4   6  16     2076.08     2173.10    214.35 o 
   5   6  16       30.20      126.71     70.99 o 
   6   6  16      114.88      163.20     98.31 o 
   7   6  16       32.17       79.03     87.13 o 
   8   6  16      294.24      279.60    123.38 o 
   9   6  16       20.33       77.66    108.49 o 
  -8   7  16      158.13      280.97    119.58 o 
  -7   7  16       76.83      224.08    134.39 o 
  -6   7  16       19.58      248.59    101.07 o 
  -5   7  16      160.12      209.04    105.51 o 
  -4   7  16      182.90      134.67    123.97 o 
  -3   7  16     1673.68     1742.67    199.96 o 
  -2   7  16      276.52      292.93     75.09 o 
  -1   7  16       20.73       20.93     46.53 o 
   0   7  16        5.04       22.38     34.67 o 
   1   7  16       30.20       71.20     53.71 o 
   2   7  16      218.30      234.22     46.10 o 
   3   7  16     1666.92     1557.31    223.76 o 
   4   7  16      189.59      196.12     84.96 o 
   5   7  16      179.22       46.88    124.16 o 
   6   7  16       23.85       36.55     90.98 o 
   7   7  16       48.78      -88.93     88.93 o 
   8   7  16      142.77      -27.37    112.99 o 
  -7   8  16        9.18       19.19    104.46 o 
  -6   8  16       14.54      -76.93    107.36 o 
  -5   8  16       13.93      101.81    157.17 o 
  -4   8  16     1828.69     1704.92    243.60 o 
  -3   8  16      208.29       81.99     64.03 o 
  -2   8  16     1946.29     1822.34    192.57 o 
  -1   8  16       95.60      261.64     84.43 o 
   0   8  16       11.55      -15.70     39.88 o 
   1   8  16       81.18      254.44     83.82 o 
   2   8  16     1919.79     1951.18    274.35 o 
   3   8  16      196.38      139.48     88.65 o 
   4   8  16     1830.37     1993.82    305.88 o 
   5   8  16        9.23      193.17    282.58 o 
   6   8  16       15.00      -83.51    100.00 o 
   7   8  16        7.99      -94.41     94.41 o 
  -6   9  16      107.76      223.89    402.57 o 
  -5   9  16        9.67      -90.81     90.81 o 
  -4   9  16       47.16       -7.44     77.84 o 
  -3   9  16       33.46      137.85     83.96 o 
  -2   9  16      253.76      115.83     91.90 o 
  -1   9  16      172.61      226.46     74.98 o 
   0   9  16      100.89       86.99     52.37 o 
   1   9  16      166.14      201.64    133.08 o 
   2   9  16      270.47      252.32     95.88 o 
   3   9  16       33.52       76.59     98.47 o 
   4   9  16       63.04       12.71     83.81 o 
   5   9  16        9.19      -68.28    107.60 o 
   6   9  16      111.43      178.22    142.08 o 
  -5  10  16       24.88      120.42     97.22 o 
  -4  10  16      511.01      706.71    168.32 o 
  -3  10  16        3.13      -34.42     96.17 o 
  -2  10  16     1098.51      895.99    159.84 o 
  -1  10  16       51.75       21.22     69.32 o 
   0  10  16       58.42       90.63     83.20 o 
   1  10  16       63.44       72.20    140.96 o 
   2  10  16     1071.22     1385.19    261.85 o 
   3  10  16        0.63       18.22     91.64 o 
   4  10  16      449.80      737.48    217.92 o 
   5  10  16       20.53       61.86    114.90 o 
  -2  11  16       33.69      -78.88     97.67 o 
  -1  11  16       38.88      -49.06    145.65 o 
   0  11  16      318.73      109.29    150.15 o 
   1  11  16       37.10     -109.19    141.88 o 
   2  11  16       40.73       15.84    124.32 o 
   1   0  17     3057.97     4922.00    602.86 o 
   2   0  17     2984.52     2420.24    155.56 o 
   3   0  17     4364.74     3890.69    156.15 o 
   4   0  17     1214.81     1391.94    114.41 o 
   5   0  17     4672.73     4901.51    385.23 o 
   6   0  17        3.16      156.49    119.05 o 
   7   0  17       31.58      -39.48     52.77 o 
   8   0  17      238.14      360.36    101.63 o 
   9   0  17      274.92      214.55     90.44 o 
  10   0  17        0.72       92.29    108.23 o 
 -10   1  17       32.87       47.38     66.40 o 
  -9   1  17      372.48      614.13    158.40 o 
  -8   1  17      600.83      650.34    130.11 o 
  -7   1  17     3709.78     3522.53    308.16 o 
  -6   1  17     4508.56     4312.75    252.19 o 
  -5   1  17     4683.17     4187.67    239.35 o 
  -4   1  17     1520.51     1382.76     97.45 o 
  -3   1  17     5565.46     5612.12    375.72 o 
  -2   1  17     2546.06     2349.85    148.51 o 
  -1   1  17    21160.47    21636.09   1156.49 o 
   0   1  17    24719.48    27323.88   1551.66 o 
   1   1  17    20840.91    24744.94   1198.98 o 
   2   1  17     2476.81     2853.99    177.21 o 
   3   1  17     5609.21     5634.97    251.70 o 
   4   1  17     1460.36     1318.56     97.70 o 
   5   1  17     4699.97     4190.32    215.47 o 
   6   1  17     4365.52     4608.02    276.19 o 
   7   1  17     3431.65     3277.68    243.09 o 
   8   1  17      530.77      444.49     85.42 o 
   9   1  17      373.53      187.60     98.75 o 
  10   1  17       42.05      -50.33    113.07 o 
 -10   2  17      248.08      102.50    110.35 o 
  -9   2  17       66.18      195.36    123.34 o 
  -8   2  17      269.69      379.74    173.68 o 
  -7   2  17     1071.04     1295.24    203.46 o 
  -6   2  17       33.64      169.00     71.53 o 
  -5   2  17      432.70      438.02     95.93 o 
  -4   2  17     2757.07     2713.90    218.52 o 
  -3   2  17      848.78      773.76     80.84 o 
  -2   2  17     3336.68     3306.53    193.15 o 
  -1   2  17     3171.92     3005.85    196.01 o 
   0   2  17     1447.87     1377.48     96.22 o 
   1   2  17     2775.41     3323.49    390.28 o 
   2   2  17     3491.64     4022.77    290.79 o 
   3   2  17      978.69     1072.84    136.21 o 
   4   2  17     2762.98     2648.54    173.77 o 
   5   2  17      395.81      391.53     69.84 o 
   6   2  17       35.56       79.89     46.52 o 
   7   2  17     1133.23     1104.44    117.38 o 
   8   2  17      290.09      612.67     95.32 o 
   9   2  17       77.08      109.33     79.20 o 
  10   2  17      282.49       87.04    362.14 o 
 -10   3  17       82.48      247.71    160.41 o 
  -9   3  17      234.15      224.52    131.36 o 
  -8   3  17      280.71      314.70    321.88 o 
  -7   3  17       77.50      294.73    171.93 o 
  -6   3  17      459.33      524.91    111.00 o 
  -5   3  17     3290.28     3164.82    236.44 o 
  -4   3  17     1867.56     1837.06    179.45 o 
  -3   3  17     1049.42     1796.87    366.04 o 
  -2   3  17     1574.16     1565.74    116.23 o 
  -1   3  17     3974.83     3990.00    221.06 o 
   0   3  17     6244.65     6893.37    371.62 o 
   1   3  17     4188.30     4157.72    290.95 o 
   2   3  17     1495.61     1759.29    121.48 o 
   3   3  17     1009.52     1028.54    143.41 o 
   4   3  17     1986.65     2064.69    151.25 o 
   5   3  17     3045.62     2688.80    391.06 o 
   6   3  17      486.39      838.75    127.96 o 
   7   3  17      126.74      241.24     89.88 o 
   8   3  17      235.66      327.85     94.29 o 
   9   3  17      248.59      190.76    109.28 o 
  10   3  17      103.95        5.53    348.19 o 
  -9   4  17      352.02      489.56    167.99 o 
  -8   4  17       58.11       72.18     91.78 o 
  -7   4  17      175.91      194.70     88.22 o 
  -6   4  17     1322.35      914.47    193.39 o 
  -5   4  17      292.89      654.94    390.92 o 
  -4   4  17      154.14      211.93     95.98 o 
  -3   4  17     2754.51     2613.52    187.61 o 
  -2   4  17      389.85      379.68     54.93 o 
  -1   4  17      341.61      337.35     56.05 o 
   0   4  17     1992.38     1954.58    101.33 o 
   1   4  17      357.53      434.56     88.70 o 
   2   4  17      397.37      514.67     79.62 o 
   3   4  17     2650.88     2574.58    212.62 o 
   4   4  17       90.68       99.00     53.16 o 
   5   4  17      256.02      462.40    172.71 o 
   6   4  17     1129.46     1003.50    123.21 o 
   7   4  17      182.86      146.32     65.77 o 
   8   4  17       73.01       90.26     78.44 o 
   9   4  17      407.63      309.58    144.88 o 
  -9   5  17       76.27      145.50     99.25 o 
  -8   5  17      548.23      583.05    176.34 o 
  -7   5  17      838.10      793.13    169.37 o 
  -6   5  17      799.05      874.91    150.62 o 
  -5   5  17       94.87       17.92     71.72 o 
  -4   5  17      580.46      628.33     94.88 o 
  -3   5  17      306.20      328.58     64.73 o 
  -2   5  17     1859.77     1643.87    141.09 o 
  -1   5  17      390.02      638.59    216.54 o 
   0   5  17     1543.31     1412.31     87.87 o 
   1   5  17      377.59      426.52     76.18 o 
   2   5  17     2096.28     2241.67    172.19 o 
   3   5  17      342.23      384.32     77.59 o 
   4   5  17      595.46      468.91     80.44 o 
   5   5  17      165.96      272.10     66.45 o 
   6   5  17      766.50      778.62    115.85 o 
   7   5  17      831.46      969.91    158.81 o 
   8   5  17      615.37      724.74    170.84 o 
   9   5  17       69.23      -35.50     97.07 o 
  -8   6  17        1.27       78.18    117.19 o 
  -7   6  17      659.88      644.12    191.11 o 
  -6   6  17      288.03      111.70    102.86 o 
  -5   6  17      682.78      516.55    136.00 o 
  -4   6  17     1119.84     1039.39    137.50 o 
  -3   6  17       12.86       -0.22     51.12 o 
  -2   6  17      370.07      374.56     80.49 o 
  -1   6  17     2567.51     2357.89    155.07 o 
   0   6  17        2.11       22.59     30.91 o 
   1   6  17     2672.53     2471.90    153.45 o 
   2   6  17      330.33      682.51    215.06 o 
   3   6  17       20.76      143.80     57.75 o 
   4   6  17      974.98      969.31    147.91 o 
   5   6  17      791.29      826.81    123.06 o 
   6   6  17      290.54      254.67    188.54 o 
   7   6  17      642.26      786.73    162.75 o 
   8   6  17        3.19      120.40    106.57 o 
  -8   7  17      179.01       92.61    109.29 o 
  -7   7  17      184.91      180.79    101.93 o 
  -6   7  17      614.88      490.83    133.57 o 
  -5   7  17      576.94      387.27    118.03 o 
  -4   7  17     2258.32     2166.20    263.59 o 
  -3   7  17      693.25      729.23    101.63 o 
  -2   7  17     1476.26     1638.22    160.58 o 
  -1   7  17     1509.29     1398.74    114.15 o 
   0   7  17     1608.47     1465.98    110.39 o 
   1   7  17     1653.27     1427.24    112.18 o 
   2   7  17     1452.28     1661.34    185.34 o 
   3   7  17      782.31      951.11    161.01 o 
   4   7  17     2240.01     2333.56    246.12 o 
   5   7  17      637.00      453.58    214.59 o 
   6   7  17      622.23      667.03    154.21 o 
   7   7  17      178.77       53.98    105.66 o 
   8   7  17      160.06      104.01    105.80 o 
  -7   8  17       26.48       11.23    148.22 o 
  -6   8  17      224.26      221.45    105.61 o 
  -5   8  17       11.60      166.68     95.39 o 
  -4   8  17      271.46      160.68     91.64 o 
  -3   8  17      119.78      255.99    106.99 o 
  -2   8  17      925.56      858.92    129.17 o 
  -1   8  17      321.33      406.49     85.36 o 
   0   8  17      613.74      667.38     94.05 o 
   1   8  17      327.07      283.41     76.20 o 
   2   8  17      965.62      892.65    178.92 o 
   3   8  17      133.18      152.29    109.29 o 
   4   8  17      262.60      197.52    105.27 o 
   5   8  17        5.88       -6.89    113.33 o 
   6   8  17      200.76      135.65    124.84 o 
   7   8  17       18.68      -52.70    104.46 o 
  -6   9  17       71.83      -17.49     87.38 o 
  -5   9  17      234.31      170.02     90.31 o 
  -4   9  17      844.77      880.30    179.48 o 
  -3   9  17     1288.70     1181.68    222.84 o 
  -2   9  17     1035.27     1047.63    168.05 o 
  -1   9  17       23.65       49.28     71.81 o 
   0   9  17      254.93      145.78     64.36 o 
   1   9  17       33.12      -28.43     73.06 o 
   2   9  17     1178.30     1445.02    253.46 o 
   3   9  17     1332.16     1307.00    249.67 o 
   4   9  17      829.12      737.51    196.39 o 
   5   9  17      218.53       -6.24    122.53 o 
   6   9  17       93.55       14.09    110.45 o 
  -4  10  17      117.58       38.86    111.20 o 
  -3  10  17       36.75      108.50     97.18 o 
  -2  10  17       58.27       91.89     99.61 o 
  -1  10  17       25.62       24.74     61.49 o 
   0  10  17      239.81      168.65    115.40 o 
   1  10  17       28.12      -35.33    117.16 o 
   2  10  17       48.04      230.65    139.06 o 
   3  10  17       33.95      -41.96     99.40 o 
   4  10  17      101.86      144.19    109.13 o 
  -2  11  17      241.14      466.81    169.46 o 
  -1  11  17      164.66      376.96    255.85 o 
   0  11  17       33.35       54.75    146.30 o 
   1  11  17      189.36       32.72    199.93 o 
   2  11  17      254.29      146.61    186.57 o 
   0   0  18    55037.93    69003.42   6607.73 o 
   1   0  18       33.61      -10.20     33.19 o 
   2   0  18       75.73      292.04     93.10 o 
   3   0  18       58.39      303.71    125.90 o 
   4   0  18      225.26      148.66     45.56 o 
   5   0  18      311.77      430.05    114.48 o 
   6   0  18    14510.13    14051.25    888.06 o 
   7   0  18        0.79       10.29     46.58 o 
   8   0  18       62.16       66.86     66.87 o 
   9   0  18       18.35       31.25     87.21 o 
  10   0  18       28.46      158.66    122.16 o 
 -10   1  18      232.00      233.42    115.97 o 
  -9   1  18       14.61       40.14    121.22 o 
  -8   1  18      361.40      319.40     99.57 o 
  -7   1  18      153.56      436.89    385.64 o 
  -6   1  18     3864.32     4122.34    356.13 o 
  -5   1  18      374.75      343.99     77.17 o 
  -4   1  18     3345.03     2875.65    273.54 o 
  -3   1  18        4.71       21.76     49.43 o 
  -2   1  18     3755.86     3350.76    202.54 o 
  -1   1  18     1082.89     1576.08    304.48 o 
   0   1  18     7317.82     9608.36    800.17 o 
   1   1  18     1082.75     1534.80    146.88 o 
   2   1  18     3528.35     4193.14    340.46 o 
   3   1  18        8.03      -21.83     27.03 o 
   4   1  18     4128.92     3676.04    163.52 o 
   5   1  18      309.50      413.89    107.24 o 
   6   1  18     3694.49     3733.86    290.64 o 
   7   1  18      186.71      165.58     78.89 o 
   8   1  18      303.17      177.37     62.98 o 
   9   1  18       15.08      148.38     87.40 o 
  10   1  18      276.22      293.31    134.45 o 
 -10   2  18      456.19      560.92    149.41 o 
  -9   2  18       42.31       91.45     86.65 o 
  -8   2  18      901.17      941.46    169.96 o 
  -7   2  18       58.65      511.95    163.21 o 
  -6   2  18      926.80      935.57    143.19 o 
  -5   2  18       16.86      170.69    102.20 o 
  -4   2  18     8525.75     8087.77    573.95 o 
  -3   2  18       60.58       99.04    106.47 o 
  -2   2  18     6876.56     6913.07    403.40 o 
  -1   2  18      144.40       82.07     44.74 o 
   0   2  18     2014.46     1827.02    137.72 o 
   1   2  18      112.23      162.16     76.27 o 
   2   2  18     7026.05     8032.52    434.84 o 
   3   2  18       34.28       31.97     28.46 o 
   4   2  18     8418.80     8532.89    568.96 o 
   5   2  18       16.02      -23.63     36.42 o 
   6   2  18      977.76     1103.14    105.05 o 
   7   2  18       65.84      167.02    104.07 o 
   8   2  18      898.01      814.30    115.28 o 
   9   2  18       41.53       43.02     85.58 o 
  10   2  18      427.83      565.07    587.44 o 
 -10   3  18      247.34       62.69    112.10 o 
  -9   3  18       57.88      286.41    231.81 o 
  -8   3  18      366.49      458.74    148.18 o 
  -7   3  18      335.96      276.58    122.21 o 
  -6   3  18      237.94      320.27     80.00 o 
  -5   3  18     1398.68     1048.59    152.13 o 
  -4   3  18     1293.03     1473.74    266.63 o 
  -3   3  18      307.69      462.95    113.21 o 
  -2   3  18     1161.85     1257.16    111.10 o 
  -1   3  18     2070.29     2471.82    325.33 o 
   0   3  18      107.54       67.32     82.43 o 
   1   3  18     2378.51     2797.10    165.55 o 
   2   3  18     1485.80     1561.76    112.35 o 
   3   3  18      287.93      311.03     78.29 o 
   4   3  18     1281.19     1173.29    149.66 o 
   5   3  18     1362.81     1302.31    135.60 o 
   6   3  18      181.76      130.28     78.09 o 
   7   3  18      355.75      504.69     83.35 o 
   8   3  18      386.41      615.19    119.40 o 
   9   3  18       59.61      -31.89    103.07 o 
  10   3  18      264.93      374.67    169.60 o 
  -9   4  18      146.85      126.01    105.66 o 
  -8   4  18      164.89      156.43    126.91 o 
  -7   4  18      116.70      113.16     97.84 o 
  -6   4  18     1359.14     1581.41    204.82 o 
  -5   4  18        5.26      141.69    101.00 o 
  -4   4  18      654.46      648.75    113.19 o 
  -3   4  18     2084.54     2209.31    162.09 o 
  -2   4  18     1128.99     1096.93    124.03 o 
  -1   4  18      511.89      472.22     64.94 o 
   0   4  18     4000.41     3630.97    175.13 o 
   1   4  18      570.68      560.20     42.29 o 
   2   4  18     1278.18     1288.94    139.81 o 
   3   4  18     2122.41     2352.25    204.24 o 
   4   4  18      657.15      515.24     84.79 o 
   5   4  18       10.42      -49.54     49.54 o 
   6   4  18     1300.40     1157.61    186.03 o 
   7   4  18       97.00       80.23     67.92 o 
   8   4  18      206.72      362.24    135.91 o 
   9   4  18      142.80      112.99    135.17 o 
  -9   5  18       23.09      190.69    132.76 o 
  -8   5  18      521.81      337.89    125.91 o 
  -7   5  18      552.75      619.26    146.45 o 
  -6   5  18      272.20      381.98    237.78 o 
  -5   5  18      215.83      330.37     96.35 o 
  -4   5  18     1423.19     1222.19    134.88 o 
  -3   5  18       45.08      -30.97     41.95 o 
  -2   5  18     1786.37     1811.17    147.84 o 
  -1   5  18      632.09      543.98     69.86 o 
   0   5  18       34.77       11.55     51.99 o 
   1   5  18      687.91      565.70     43.74 o 
   2   5  18     1905.44     1812.96    178.43 o 
   3   5  18       58.39       97.61     91.30 o 
   4   5  18     1308.03      999.90    115.94 o 
   5   5  18      180.25      242.72     85.59 o 
   6   5  18      234.39      154.09     73.59 o 
   7   5  18      567.60      507.08    184.71 o 
   8   5  18      532.30      300.55    121.35 o 
   9   5  18       19.98      115.15    114.12 o 
  -8   6  18        4.11      -83.91     83.91 o 
  -7   6  18     1035.89     1089.96    219.79 o 
  -6   6  18        2.06      -28.57     76.37 o 
  -5   6  18      958.87      930.42    179.95 o 
  -4   6  18      861.91      795.26    134.29 o 
  -3   6  18      331.70      362.44     67.43 o 
  -2   6  18      143.60      181.11     78.21 o 
  -1   6  18     4683.44     4322.19    252.76 o 
   0   6  18      630.78      539.94     58.98 o 
   1   6  18     4434.82     4188.83    235.27 o 
   2   6  18      147.93      332.37     98.84 o 
   3   6  18      272.54      353.04    127.56 o 
   4   6  18      898.50      876.95    139.61 o 
   5   6  18      907.12     1036.35    158.92 o 
   6   6  18        3.56      -15.79     97.69 o 
   7   6  18     1052.94     1346.60    200.42 o 
   8   6  18        3.08       94.81     77.04 o 
  -8   7  18       47.06      180.87    117.07 o 
  -7   7  18      195.01      115.03     97.34 o 
  -6   7  18       59.33        3.25     86.50 o 
  -5   7  18      285.72      258.42    165.41 o 
  -4   7  18      363.06      250.94    100.41 o 
  -3   7  18      977.15      888.78    119.83 o 
  -2   7  18      695.43      593.39     89.39 o 
  -1   7  18      919.70      934.77    128.60 o 
   0   7  18      521.46      523.45     63.04 o 
   1   7  18      668.66      528.94     76.93 o 
   2   7  18      586.57      617.06     94.56 o 
   3   7  18      980.58      936.00    183.92 o 
   4   7  18      366.16      299.07     92.44 o 
   5   7  18      324.23      221.42    115.59 o 
   6   7  18       52.96      -50.95    101.81 o 
   7   7  18      155.35      -12.52     89.54 o 
   8   7  18       40.90       60.74    137.69 o 
  -7   8  18       10.58      -38.64     83.11 o 
  -6   8  18       45.62       75.63     78.02 o 
  -5   8  18       26.27       46.75     99.56 o 
  -4   8  18        8.60       16.65     85.30 o 
  -3   8  18     4129.13     4169.69    362.27 o 
  -2   8  18      121.18      103.05     58.81 o 
  -1   8  18        5.45      -49.98     49.98 o 
   0   8  18        4.93      -38.33     45.61 o 
   1   8  18       11.74       26.92     71.54 o 
   2   8  18      108.81       39.57     97.83 o 
   3   8  18     4092.94     4808.91    541.42 o 
   4   8  18       12.09       18.23     81.81 o 
   5   8  18       31.46      106.65     95.32 o 
   6   8  18       34.35      -96.40     96.40 o 
   7   8  18        6.92       14.06     89.72 o 
  -6   9  18       41.23      154.52    121.05 o 
  -5   9  18      167.91       66.43     89.62 o 
  -4   9  18        7.48       56.86     68.93 o 
  -3   9  18      618.75      519.54    145.59 o 
  -2   9  18       40.67       96.46     66.42 o 
  -1   9  18      537.89      614.06     98.75 o 
   0   9  18       69.00      -47.12     47.12 o 
   1   9  18      618.66      608.02    169.24 o 
   2   9  18       38.57      130.71    111.12 o 
   3   9  18      573.62      541.48    158.26 o 
   4   9  18        7.39      -39.36     92.39 o 
   5   9  18      155.03       22.65    135.68 o 
   6   9  18       50.58      132.93    135.04 o 
  -4  10  18       25.44      -20.67     82.65 o 
  -3  10  18      274.94      236.49    134.09 o 
  -2  10  18        4.63        5.19    108.35 o 
  -1  10  18      487.63      244.06    126.98 o 
   0  10  18       27.20      -60.39    104.79 o 
   1  10  18      444.64      661.62    327.89 o 
   2  10  18        2.93     -129.93    129.93 o 
   3  10  18      247.31      112.19    155.08 o 
   4  10  18       16.35      -54.21    111.17 o 
   0  11  18       19.69      183.64    188.35 o 
   1   0  19      445.96      565.56     63.60 o 
   2   0  19       67.39      150.00     29.42 o 
   3   0  19     4294.97     4406.73    359.23 o 
   4   0  19       80.51       26.52     37.49 o 
   5   0  19     1009.57      840.48    118.87 o 
   6   0  19     2885.15     4971.15   1262.92 o 
   7   0  19       10.53       17.45     47.44 o 
   8   0  19       64.38      -10.63     63.03 o 
   9   0  19      121.23      166.96     94.65 o 
  10   0  19        4.38      267.29    139.60 o 
 -10   1  19       57.88       25.86    117.22 o 
  -9   1  19      165.67      199.78    170.69 o 
  -8   1  19        3.39      -69.60     69.60 o 
  -7   1  19     1291.39     1190.11    174.54 o 
  -6   1  19     2783.36     2969.48    296.39 o 
  -5   1  19     2819.96     2788.76    186.06 o 
  -4   1  19      746.34      779.84    118.74 o 
  -3   1  19     2931.50     2913.26    235.30 o 
  -2   1  19       71.69       87.27     71.13 o 
  -1   1  19     8180.66     9373.74    534.97 o 
   0   1  19     7049.14     8021.93    469.96 o 
   1   1  19     8328.67    10152.94    510.96 o 
   2   1  19      122.66      297.14    164.83 o 
   3   1  19     2699.41     2785.47    257.42 o 
   4   1  19      540.61      523.23     58.20 o 
   5   1  19     2856.60     2525.34    205.73 o 
   6   1  19     2680.57     2913.07    314.11 o 
   7   1  19     1254.13     1119.09    144.80 o 
   8   1  19        5.20      -15.55     57.49 o 
   9   1  19      191.51      154.01    199.02 o 
  10   1  19       69.49      174.08    151.98 o 
 -10   2  19      245.48      131.16     98.07 o 
  -9   2  19      234.72      323.26    119.89 o 
  -8   2  19       60.92       -3.85     94.40 o 
  -7   2  19     1051.10      915.19    177.40 o 
  -6   2  19     2934.05     2559.80    268.78 o 
  -5   2  19      104.33      104.92     67.29 o 
  -4   2  19      983.46      980.75    141.22 o 
  -3   2  19     2372.95     2759.68    368.16 o 
  -2   2  19       20.15       40.13     84.83 o 
  -1   2  19     1628.15     1407.31    127.01 o 
   0   2  19    10395.89    11833.03    656.11 o 
   1   2  19     1248.42     1312.59     87.73 o 
   2   2  19       95.05      406.01     88.17 o 
   3   2  19     2366.10     2611.17    212.11 o 
   4   2  19     1036.15     1085.03    134.11 o 
   5   2  19      124.60       24.09     42.83 o 
   6   2  19     2694.02     2600.40    190.23 o 
   7   2  19     1032.15     1110.49    143.01 o 
   8   2  19       52.65       25.25     50.25 o 
   9   2  19      239.63      287.36    132.66 o 
  10   2  19      250.04      284.11    185.25 o 
  -9   3  19      155.97      283.15    132.36 o 
  -8   3  19      686.10      342.16    139.88 o 
  -7   3  19      227.06      202.57     95.80 o 
  -6   3  19      114.86      239.75     85.00 o 
  -5   3  19      463.68      786.62    160.56 o 
  -4   3  19     3400.72     3485.62    314.21 o 
  -3   3  19     1814.05     1655.86    144.73 o 
  -2   3  19     6078.58     5731.31    362.46 o 
  -1   3  19     2281.13     2608.58    182.50 o 
   0   3  19       43.36       16.81     56.03 o 
   1   3  19     2423.30     2655.30    132.16 o 
   2   3  19     6387.23     6512.51    394.37 o 
   3   3  19     1931.75     2214.41    191.90 o 
   4   3  19     3160.51     3512.05    305.99 o 
   5   3  19      330.22      546.96    105.98 o 
   6   3  19       76.94      217.79     85.52 o 
   7   3  19      204.43      120.84     83.60 o 
   8   3  19      690.81      507.14    104.81 o 
   9   3  19      192.46      281.87    130.71 o 
  -9   4  19      122.81      -93.29     93.29 o 
  -8   4  19      613.38      601.32    169.72 o 
  -7   4  19      290.79      107.38    115.39 o 
  -6   4  19        8.94      531.86    204.55 o 
  -5   4  19     2744.74     2531.85    321.84 o 
  -4   4  19     1883.18     1730.08    194.15 o 
  -3   4  19       32.73        5.59     44.31 o 
  -2   4  19     5012.36     4623.27    295.36 o 
  -1   4  19     1858.16     1717.77    142.78 o 
   0   4  19       93.61       68.07     32.85 o 
   1   4  19     2253.42     1964.52    144.58 o 
   2   4  19     5435.21     5558.39    401.80 o 
   3   4  19       60.46      -38.73     52.80 o 
   4   4  19     1640.56     1914.48    192.76 o 
   5   4  19     2912.91     3167.66    310.88 o 
   6   4  19       11.06       14.01     73.19 o 
   7   4  19      310.11      333.36     87.99 o 
   8   4  19      654.94      513.77    168.81 o 
   9   4  19      132.41       96.20    107.45 o 
  -9   5  19       61.10       63.15    109.27 o 
  -8   5  19      133.59       41.68     99.67 o 
  -7   5  19      360.46      610.40    156.64 o 
  -6   5  19      847.59      923.63    146.86 o 
  -5   5  19     1235.65     1078.66    185.02 o 
  -4   5  19      171.79      257.81     87.74 o 
  -3   5  19      270.83      392.80     75.46 o 
  -2   5  19      212.99      387.91    152.99 o 
  -1   5  19     2498.05     2310.58    155.19 o 
   0   5  19      982.48      865.26     71.19 o 
   1   5  19     2615.46     2298.75    192.33 o 
   2   5  19      290.88      260.54     79.49 o 
   3   5  19      264.94      332.96    108.05 o 
   4   5  19      191.34      151.04     68.54 o 
   5   5  19     1275.00     1209.69    148.63 o 
   6   5  19      765.39      782.05    145.11 o 
   7   5  19      373.64      614.94    153.88 o 
   8   5  19      139.71       77.78    135.36 o 
   9   5  19       58.02       69.40     98.94 o 
  -8   6  19       91.65      -23.48     87.52 o 
  -7   6  19        3.70      169.46    214.99 o 
  -6   6  19      966.40     1009.63    185.65 o 
  -5   6  19      166.32      181.66    107.42 o 
  -4   6  19      958.27      889.00    138.71 o 
  -3   6  19     2086.15     1765.77    163.90 o 
  -2   6  19      139.94      123.12     61.14 o 
  -1   6  19      158.52      113.93     86.19 o 
   0   6  19     3151.35     3000.37    177.30 o 
   1   6  19      205.73       87.97    119.05 o 
   2   6  19       70.82      275.35     86.84 o 
   3   6  19     2087.38     2070.90    227.91 o 
   4   6  19     1069.42     1158.69    172.18 o 
   5   6  19      154.82      306.29     94.54 o 
   6   6  19      890.32      863.11    272.74 o 
   7   6  19        2.54      -33.26     86.33 o 
   8   6  19       80.87       23.35    120.60 o 
  -7   7  19       11.81       78.41     83.25 o 
  -6   7  19      674.44      631.02    151.46 o 
  -5   7  19       46.28       16.85     64.25 o 
  -4   7  19      811.27      652.31    120.49 o 
  -3   7  19     2368.39     2455.60    286.77 o 
  -2   7  19      822.51      758.12    106.94 o 
  -1   7  19       16.67       30.00     53.84 o 
   0   7  19      902.21      759.41    100.05 o 
   1   7  19       24.82      -58.21     58.21 o 
   2   7  19      860.21     1071.26    128.55 o 
   3   7  19     2500.86     3075.69    376.69 o 
   4   7  19      920.72      866.50    147.86 o 
   5   7  19       49.67       55.33     80.89 o 
   6   7  19      613.70      534.57    182.93 o 
   7   7  19       10.82      -63.21     82.31 o 
  -6   8  19      223.79      109.64     92.33 o 
  -5   8  19       36.99      -58.02     81.81 o 
  -4   8  19       11.16      -28.98     67.63 o 
  -3   8  19      481.50      794.79    186.03 o 
  -2   8  19      328.29      194.64     79.94 o 
  -1   8  19       11.95       30.66     45.73 o 
   0   8  19      333.18      430.16     78.67 o 
   1   8  19       10.49       26.53     74.91 o 
   2   8  19      349.59      463.36    125.53 o 
   3   8  19      448.49      426.27    167.77 o 
   4   8  19       12.32       27.01     88.13 o 
   5   8  19       41.72      -52.21     96.96 o 
   6   8  19      170.61      196.95    134.33 o 
  -5   9  19       24.61       23.21    125.23 o 
  -4   9  19      418.61      341.16    133.49 o 
  -3   9  19      383.08      352.44    101.57 o 
  -2   9  19      709.85      692.01    147.00 o 
  -1   9  19       45.36       98.24     72.89 o 
   0   9  19      104.79       40.77     67.63 o 
   1   9  19       43.24       11.35     91.44 o 
   2   9  19      738.85      820.21    198.11 o 
   3   9  19      420.92      321.34    205.34 o 
   4   9  19      389.09      486.34    165.27 o 
   5   9  19       18.42      246.02    137.71 o 
  -3  10  19      239.74      201.42    139.82 o 
  -2  10  19        8.50       26.59    129.68 o 
  -1  10  19      220.39      137.72    147.83 o 
   0  10  19       26.99      -86.75    118.19 o 
   1  10  19      273.94      269.64    149.28 o 
   2  10  19       12.59      155.13    138.64 o 
   3  10  19      233.34      235.25    138.47 o 
   0   0  20      308.44      392.79    109.35 o 
   1   0  20     7871.62     9894.10    562.64 o 
   2   0  20      166.92      196.12     54.98 o 
   3   0  20      233.76      123.29     56.11 o 
   4   0  20        3.27       71.69     48.01 o 
   5   0  20     1732.50     1654.81    190.91 o 
   6   0  20       23.51       11.93     65.44 o 
   7   0  20     1088.82      922.81    160.98 o 
   8   0  20       40.75      125.59     79.63 o 
   9   0  20      131.86      294.36    191.29 o 
  10   0  20        0.45      153.32    121.65 o 
 -10   1  20       20.93      -67.30    144.12 o 
  -9   1  20      113.12      188.65     90.52 o 
  -8   1  20       23.42      141.08     76.16 o 
  -7   1  20      733.02      748.52    242.28 o 
  -6   1  20      359.11      504.69    228.62 o 
  -5   1  20     2172.84     2389.43    277.23 o 
  -4   1  20       33.75       41.35     57.52 o 
  -3   1  20      498.59      360.97     91.61 o 
  -2   1  20      356.86      316.19     53.71 o 
  -1   1  20     1150.18     1524.04    204.53 o 
   0   1  20      612.91     1016.81    220.14 o 
   1   1  20     1222.12     1666.77    305.32 o 
   2   1  20      427.45      623.73     82.25 o 
   3   1  20      395.83      403.06     64.59 o 
   4   1  20       14.29        3.86     41.93 o 
   5   1  20     2408.05     2264.83    187.65 o 
   6   1  20      439.31      524.48     89.43 o 
   7   1  20      854.91      871.51    144.57 o 
   8   1  20       26.27       20.21     71.04 o 
   9   1  20       93.08       -4.03    117.76 o 
  10   1  20       20.71      181.69    152.61 o 
  -9   2  20      527.05      499.90    139.11 o 
  -8   2  20       64.40      183.13     84.21 o 
  -7   2  20      534.88      593.55    218.14 o 
  -6   2  20       35.86       77.28    115.59 o 
  -5   2  20     2471.64     2479.75    295.91 o 
  -4   2  20      484.56      426.53     90.94 o 
  -3   2  20     8179.88     8166.45    529.50 o 
  -2   2  20     1224.60      988.62     99.51 o 
  -1   2  20     6719.22     7579.24    412.84 o 
   0   2  20     1112.85     1712.08    263.03 o 
   1   2  20     6149.91     6696.38    628.62 o 
   2   2  20     1255.65     1372.43    124.81 o 
   3   2  20     8367.48     9462.49    602.02 o 
   4   2  20      516.32      471.14     69.32 o 
   5   2  20     2598.57     2519.49    276.95 o 
   6   2  20       34.15      168.23     66.39 o 
   7   2  20      495.63      616.33    105.92 o 
   8   2  20       50.40       43.90     79.48 o 
   9   2  20      589.08      530.73    162.73 o 
  -9   3  20      349.82      322.16    151.03 o 
  -8   3  20      496.15      461.52    223.98 o 
  -7   3  20      783.05      844.74    153.34 o 
  -6   3  20      106.64       39.70     66.94 o 
  -5   3  20     1431.80     1564.64    182.98 o 
  -4   3  20     1124.77     1225.36    156.28 o 
  -3   3  20     2953.30     2661.48    221.34 o 
  -2   3  20      885.63      943.51    221.04 o 
  -1   3  20     3351.46     3853.23    327.87 o 
   0   3  20      963.49     1086.75    118.00 o 
   1   3  20     3645.79     4111.03    270.15 o 
   2   3  20      759.73      778.05    153.45 o 
   3   3  20     3035.96     3015.26    247.07 o 
   4   3  20     1225.53     1037.06    108.24 o 
   5   3  20     1226.83     1207.68    135.77 o 
   6   3  20       59.41       30.38     52.46 o 
   7   3  20      815.18      820.39    142.29 o 
   8   3  20      489.62      677.70    142.16 o 
   9   3  20      331.77      489.92    210.05 o 
  -9   4  20       25.62        2.16     83.35 o 
  -8   4  20      574.75      502.14    147.02 o 
  -7   4  20     1339.64     1664.57    261.62 o 
  -6   4  20        1.69      -11.57     70.15 o 
  -5   4  20     4313.26     4219.33    413.98 o 
  -4   4  20     2059.43     1997.47    217.33 o 
  -3   4  20       41.10      154.68     49.84 o 
  -2   4  20     3860.12     3874.89    292.76 o 
  -1   4  20     6490.82     6877.73    428.46 o 
   0   4  20      131.13      126.56     48.95 o 
   1   4  20     6976.13     7325.83    485.55 o 
   2   4  20     3795.29     4225.73    351.15 o 
   3   4  20       26.44      -40.04     69.27 o 
   4   4  20     2052.70     2057.27    200.15 o 
   5   4  20     4498.75     4774.46    411.22 o 
   6   4  20        2.32      -52.17     58.95 o 
   7   4  20     1412.03     1313.90    231.35 o 
   8   4  20      628.38      618.50    170.29 o 
   9   4  20       32.63     -104.84    121.78 o 
  -8   5  20       48.64      -32.09     91.68 o 
  -7   5  20      311.41      339.68    124.20 o 
  -6   5  20      572.47      465.72    118.09 o 
  -5   5  20      795.74      972.65    186.91 o 
  -4   5  20     1158.62     1113.22    166.56 o 
  -3   5  20      128.02      224.89     75.27 o 
  -2   5  20     1830.30     1777.68    150.30 o 
  -1   5  20     2802.90     2693.12    188.32 o 
   0   5  20      241.08      140.54     40.19 o 
   1   5  20     2550.61     2272.79    179.17 o 
   2   5  20     1737.55     1757.63    189.59 o 
   3   5  20       94.38      424.78    134.89 o 
   4   5  20      952.85      866.85    123.10 o 
   5   5  20      790.46     1044.77    151.84 o 
   6   5  20      608.55      567.00    123.22 o 
   7   5  20      328.62      627.03    151.94 o 
   8   5  20       48.55       22.66     89.53 o 
  -8   6  20      142.42       53.25    103.87 o 
  -7   6  20      173.80      401.99    112.99 o 
  -6   6  20      821.31      892.22    168.34 o 
  -5   6  20       93.80       85.29     79.55 o 
  -4   6  20     1354.68     1350.71    171.32 o 
  -3   6  20      634.63      823.64    108.21 o 
  -2   6  20     1712.70     1724.17    162.78 o 
  -1   6  20      650.77      540.92     71.04 o 
   0   6  20     3304.26     2899.42    181.91 o 
   1   6  20      573.87      421.93     99.57 o 
   2   6  20     1522.39     1626.24    191.32 o 
   3   6  20      637.96      825.51    120.93 o 
   4   6  20     1319.03     1280.02    193.01 o 
   5   6  20      105.27      107.64     74.90 o 
   6   6  20      745.07      812.42    180.15 o 
   7   6  20      172.89      157.41    116.48 o 
   8   6  20      146.16       10.77    107.43 o 
  -7   7  20       37.76       93.52    100.44 o 
  -6   7  20      144.89       33.89     80.34 o 
  -5   7  20       32.11      102.14     82.65 o 
  -4   7  20      181.57      270.26     78.03 o 
  -3   7  20      288.33      253.37     77.30 o 
  -2   7  20      333.53      513.85     87.35 o 
  -1   7  20       32.90      -48.02     51.21 o 
   0   7  20       22.48       45.10     45.66 o 
   1   7  20       23.01      -25.33     54.96 o 
   2   7  20      274.57      308.02    141.70 o 
   3   7  20      298.52      440.44    181.05 o 
   4   7  20      145.27       53.73    100.26 o 
   5   7  20       23.68      -19.44     88.44 o 
   6   7  20      150.09      -28.63     85.63 o 
   7   7  20       38.77      188.45    111.30 o 
  -6   8  20       59.16       82.27     81.46 o 
  -5   8  20        8.19       24.91     71.43 o 
  -4   8  20      589.84      443.01    128.45 o 
  -3   8  20       77.17       -9.32     60.97 o 
  -2   8  20      768.78      784.08    130.13 o 
  -1   8  20      111.78      312.96    121.51 o 
   0   8  20      137.91      196.49     92.40 o 
   1   8  20      110.58      110.40     87.06 o 
   2   8  20      736.60      728.46    182.84 o 
   3   8  20       78.12       65.10    124.73 o 
   4   8  20      583.49      730.22    181.95 o 
   5   8  20        7.06      -32.39     85.63 o 
   6   8  20       67.55      -49.74    101.78 o 
  -5   9  20        3.19        2.87    143.84 o 
  -4   9  20      124.65       57.30     90.50 o 
  -3   9  20        3.73      -42.30     55.45 o 
  -2   9  20      250.48      176.36    103.35 o 
  -1   9  20        6.54        0.71    103.79 o 
   0   9  20        0.46     -100.69    118.33 o 
   1   9  20        2.94       58.27     89.77 o 
   2   9  20      259.52      231.32    129.28 o 
   3   9  20        5.51        2.17    116.06 o 
   4   9  20      132.70      189.67    141.61 o 
   5   9  20        2.29      123.85    134.76 o 
  -3  10  20       22.47       23.04    193.34 o 
  -2  10  20      359.50      610.04    332.48 o 
  -1  10  20        1.93       30.28    119.31 o 
   0  10  20      579.16      736.42    207.19 o 
   1  10  20        1.59       55.71    115.91 o 
   2  10  20      356.67      526.29    219.75 o 
   3  10  20       22.09      207.04    127.17 o 
   1   0  21     1322.19     1611.88    127.36 o 
   2   0  21     1324.22     1334.42    103.08 o 
   3   0  21       41.93      346.66    152.29 o 
   4   0  21      536.57      785.73     99.48 o 
   5   0  21     2341.65     2262.72    189.16 o 
   6   0  21     1233.60     1028.78    117.09 o 
   7   0  21        7.10       31.81     77.46 o 
   8   0  21       48.54       71.24     76.20 o 
   9   0  21      183.81       73.64     90.45 o 
  -9   1  21      435.40      618.94    191.39 o 
  -8   1  21       32.42       11.00     80.29 o 
  -7   1  21      678.51      752.89    138.83 o 
  -6   1  21      885.64      759.08    144.76 o 
  -5   1  21     1414.90     1453.97    204.91 o 
  -4   1  21     2422.74     2127.03    229.17 o 
  -3   1  21     3625.06     3739.03    407.06 o 
  -2   1  21     1098.80     1038.94     90.26 o 
  -1   1  21     2245.09     2576.64    184.79 o 
   0   1  21     2933.17     3481.93    229.16 o 
   1   1  21     2206.52     2519.46    152.69 o 
   2   1  21     1163.79     1273.95    168.69 o 
   3   1  21     3618.27     4340.36    318.78 o 
   4   1  21     2328.75     2209.28    168.56 o 
   5   1  21     1667.46     1820.13    158.58 o 
   6   1  21      912.04      709.30    108.38 o 
   7   1  21      618.87      450.57    106.24 o 
   8   1  21       27.38       31.51     68.28 o 
   9   1  21      418.24      449.43    172.39 o 
  -9   2  21      101.96      222.73    110.59 o 
  -8   2  21       79.44       51.14     74.40 o 
  -7   2  21      247.13      522.58    112.84 o 
  -6   2  21     1962.66     1812.66    233.19 o 
  -5   2  21      835.70      751.46    136.00 o 
  -4   2  21     1147.30     1142.48    159.62 o 
  -3   2  21      556.06      423.72     72.66 o 
  -2   2  21     1362.28     1128.02    127.97 o 
  -1   2  21     1286.77     1776.17    335.05 o 
   0   2  21     6414.08     6966.58    418.20 o 
   1   2  21     1310.47     1789.99    277.67 o 
   2   2  21     1380.47     1444.22    127.27 o 
   3   2  21      458.94      571.36     78.65 o 
   4   2  21     1205.96     1330.22    123.77 o 
   5   2  21      735.92      831.97    119.55 o 
   6   2  21     1945.05     1801.72    196.47 o 
   7   2  21      265.90      257.08     96.57 o 
   8   2  21       68.17       75.71     93.07 o 
   9   2  21       98.13      192.87    131.51 o 
  -9   3  21      159.64      186.85    148.65 o 
  -8   3  21      402.86      404.64    132.34 o 
  -7   3  21      772.89      530.69    168.03 o 
  -6   3  21       91.67       95.22     91.29 o 
  -5   3  21     2866.87     2506.35    288.30 o 
  -4   3  21     2354.31     2496.72    270.71 o 
  -3   3  21     1038.83     1101.62    145.27 o 
  -2   3  21     3861.04     3731.43    267.75 o 
  -1   3  21     2850.65     2793.79    201.96 o 
   0   3  21      218.64      317.53     97.25 o 
   1   3  21     2959.40     2904.14    260.32 o 
   2   3  21     3902.86     3896.21    386.28 o 
   3   3  21     1037.79     1146.75    149.79 o 
   4   3  21     2218.16     2378.13    210.95 o 
   5   3  21     2579.42     2632.80    228.25 o 
   6   3  21       67.87       46.87     68.52 o 
   7   3  21      893.07      884.84    217.44 o 
   8   3  21      419.86      493.40    135.02 o 
   9   3  21      158.48      140.26    183.01 o 
  -9   4  21       28.42      -13.30     75.38 o 
  -8   4  21      231.69      249.55    105.85 o 
  -7   4  21      721.21      511.49    194.32 o 
  -6   4  21      294.63      345.17    155.85 o 
  -5   4  21      896.03     1230.16    291.46 o 
  -4   4  21     2705.12     2847.69    304.87 o 
  -3   4  21       47.16       38.08     48.28 o 
  -2   4  21     2707.26     3015.14    291.72 o 
  -1   4  21     2690.51     2843.10    228.89 o 
   0   4  21      306.03      173.00     62.23 o 
   1   4  21     2882.64     3336.31    300.23 o 
   2   4  21     3045.53     3455.56    305.09 o 
   3   4  21       50.03       23.17     97.52 o 
   4   4  21     2523.26     2712.54    253.38 o 
   5   4  21      823.30     1069.36    153.65 o 
   6   4  21      307.90      472.04    171.42 o 
   7   4  21      819.93      726.60    145.57 o 
   8   4  21      257.13      124.49    118.79 o 
   9   4  21       23.00       26.61    165.97 o 
  -8   5  21      240.36      340.11    131.18 o 
  -7   5  21      836.43      718.02    164.31 o 
  -6   5  21      472.62      571.76    134.73 o 
  -5   5  21      599.80      441.90    114.82 o 
  -4   5  21      895.85      879.03    152.13 o 
  -3   5  21      114.02      138.06     60.57 o 
  -2   5  21     2861.07     3083.58    248.70 o 
  -1   5  21     2436.93     2282.47    182.44 o 
   0   5  21     1586.19     1559.45    141.50 o 
   1   5  21     2468.86     2392.77    270.86 o 
   2   5  21     3075.77     3280.35    314.33 o 
   3   5  21       98.71       71.43     70.92 o 
   4   5  21      874.05      889.77    114.38 o 
   5   5  21      579.69      516.56    115.34 o 
   6   5  21      458.93      478.77    118.65 o 
   7   5  21      834.03      842.56    231.25 o 
   8   5  21      299.24      450.79    162.10 o 
  -8   6  21       89.61      153.87    107.79 o 
  -7   6  21      283.00      542.99    170.54 o 
  -6   6  21       21.46       39.90     73.56 o 
  -5   6  21      116.61      -33.03     82.47 o 
  -4   6  21      367.18      514.42    137.59 o 
  -3   6  21     1387.27     1365.39    139.00 o 
  -2   6  21      581.53      515.58     92.25 o 
  -1   6  21      809.35      802.59     90.99 o 
   0   6  21        5.96      158.62     62.00 o 
   1   6  21      829.74      828.89    136.89 o 
   2   6  21      685.03      735.39    119.51 o 
   3   6  21     1534.59     1296.40    251.77 o 
   4   6  21      388.32      513.54    125.45 o 
   5   6  21      116.54      172.32     80.30 o 
   6   6  21       17.54      -26.39     78.65 o 
   7   6  21      263.98      442.62    198.34 o 
   8   6  21      103.82       94.60    132.64 o 
  -7   7  21      321.18      213.90    125.48 o 
  -6   7  21      242.90      534.11    139.24 o 
  -5   7  21      260.14      233.68     94.57 o 
  -4   7  21      518.83      628.48    125.25 o 
  -3   7  21      125.68      -16.73     50.45 o 
  -2   7  21      971.28      976.40    115.75 o 
  -1   7  21      977.93      861.88    111.37 o 
   0   7  21      594.02      536.13    117.91 o 
   1   7  21      880.20      627.31    121.30 o 
   2   7  21      915.93      752.77    126.14 o 
   3   7  21      128.14       19.35     89.91 o 
   4   7  21      571.15      726.70    141.29 o 
   5   7  21      266.69      164.32    135.33 o 
   6   7  21      252.61      365.46    149.59 o 
   7   7  21      346.76      545.24    219.41 o 
  -6   8  21        7.46      139.89     97.07 o 
  -5   8  21       64.41      152.49     91.05 o 
  -4   8  21       69.10      -12.22     67.34 o 
  -3   8  21       87.45       24.71     59.09 o 
  -2   8  21      425.32      340.99     88.90 o 
  -1   8  21      291.28      259.33     67.61 o 
   0   8  21       21.72       20.06     65.22 o 
   1   8  21      326.31      106.52     75.88 o 
   2   8  21      474.16      593.66    142.72 o 
   3   8  21       97.27       85.66     98.25 o 
   4   8  21       81.74      -56.34     95.98 o 
   5   8  21       46.24       45.31    121.81 o 
   6   8  21       10.21      130.63    119.20 o 
  -5   9  21       67.35      -31.59     92.02 o 
  -4   9  21       66.14      120.03     88.56 o 
  -3   9  21      492.04      189.78     87.52 o 
  -2   9  21      255.74      269.73    119.71 o 
  -1   9  21        2.74       -0.35     78.48 o 
   0   9  21      240.39      262.84    134.75 o 
   1   9  21        2.36       81.03     88.19 o 
   2   9  21      280.96      253.36    141.04 o 
   3   9  21      506.28      427.79    169.22 o 
   4   9  21       65.47      145.58    118.34 o 
   5   9  21       56.30      224.35    111.87 o 
  -2  10  21       27.16       51.89    136.10 o 
  -1  10  21       56.91      -47.66    133.01 o 
   0  10  21      228.69      101.82    110.30 o 
   1  10  21       75.79      185.89    137.30 o 
   2  10  21       24.13      162.29    142.16 o 
   0   0  22     9887.92    11162.60    972.37 o 
   1   0  22      130.11      111.41     65.88 o 
   2   0  22      619.33      927.66    147.96 o 
   3   0  22      133.38      274.71    124.40 o 
   4   0  22      580.54      483.28     87.27 o 
   5   0  22      206.52      118.36     61.41 o 
   6   0  22      644.37      630.39    100.81 o 
   7   0  22       61.60     -134.17    143.74 o 
   8   0  22      195.97      251.21    106.51 o 
   9   0  22       14.61      122.04     95.39 o 
  -9   1  22       43.03      -26.13     95.64 o 
  -8   1  22      480.23      378.50    309.87 o 
  -7   1  22       36.03       40.08     97.28 o 
  -6   1  22     2963.64     2947.63    336.24 o 
  -5   1  22       10.03       65.47     60.81 o 
  -4   1  22     5144.09     4848.37    483.61 o 
  -3   1  22      398.22      684.12    113.10 o 
  -2   1  22     6086.56     5559.75    336.23 o 
  -1   1  22      499.20      501.19     77.01 o 
   0   1  22     7237.28     9467.06    606.98 o 
   1   1  22      441.87      404.49     62.28 o 
   2   1  22     5693.15     6735.74    557.08 o 
   3   1  22      390.57      891.78    146.92 o 
   4   1  22     5336.52     5842.47    402.92 o 
   5   1  22        5.78      -12.79     60.67 o 
   6   1  22     2838.34     2706.30    271.41 o 
   7   1  22       60.72      114.27     66.83 o 
   8   1  22      573.48      659.70    167.35 o 
   9   1  22       34.64      275.47    142.91 o 
  -9   2  22      150.67       40.53    104.34 o 
  -8   2  22      194.23      240.62    149.84 o 
  -7   2  22       63.20      -76.30     76.30 o 
  -6   2  22      332.17      538.26    164.81 o 
  -5   2  22      565.94      701.70    131.54 o 
  -4   2  22      820.23      661.68    143.12 o 
  -3   2  22     1882.97     1769.91    161.69 o 
  -2   2  22     3011.88     2696.65    224.54 o 
  -1   2  22      416.16      476.11     83.84 o 
   0   2  22     2541.99     2562.03    188.23 o 
   1   2  22      447.40      521.30    160.91 o 
   2   2  22     3411.86     3750.49    268.27 o 
   3   2  22     1847.89     1946.43    160.52 o 
   4   2  22      949.12      819.95     92.07 o 
   5   2  22      512.63      738.66    126.82 o 
   6   2  22      377.06      559.80    104.77 o 
   7   2  22       64.93      102.42    101.35 o 
   8   2  22      197.13      328.22    151.83 o 
   9   2  22      152.86      -13.65    129.07 o 
  -9   3  22       54.16       25.82    107.59 o 
  -8   3  22       23.18      203.64    147.71 o 
  -7   3  22      185.27      268.34    131.08 o 
  -6   3  22       66.59      188.31     75.32 o 
  -5   3  22      101.73      729.42    439.36 o 
  -4   3  22     3107.65     2934.28    289.76 o 
  -3   3  22      554.02      698.61     92.86 o 
  -2   3  22     2324.21     2181.73    196.27 o 
  -1   3  22      788.69      673.49     97.04 o 
   0   3  22     1741.58     1830.67    143.70 o 
   1   3  22      689.03      936.28    125.46 o 
   2   3  22     2380.40     2216.76    177.45 o 
   3   3  22      503.84      610.55    125.85 o 
   4   3  22     2983.72     2858.43    236.20 o 
   5   3  22       66.44      142.45     69.28 o 
   6   3  22       52.74      -14.53     73.04 o 
   7   3  22      196.20      243.31     96.63 o 
   8   3  22       30.59      313.72    171.45 o 
   9   3  22       58.06      261.86    217.88 o 
  -8   4  22      678.51      564.55    193.74 o 
  -7   4  22       24.67       46.24     76.40 o 
  -6   4  22      460.91      542.38    155.06 o 
  -5   4  22      886.51      845.70    182.48 o 
  -4   4  22       77.04      239.62    266.15 o 
  -3   4  22     1729.75     1758.04    192.92 o 
  -2   4  22     1772.12     1858.92    257.55 o 
  -1   4  22      642.39      718.61    181.12 o 
   0   4  22     3994.84     4123.92    297.56 o 
   1   4  22      798.28      852.64    117.97 o 
   2   4  22     2038.84     2159.91    327.55 o 
   3   4  22     1762.40     2005.23    230.75 o 
   4   4  22       41.91       54.71     60.28 o 
   5   4  22      755.20     1422.76    166.61 o 
   6   4  22      432.20      546.12    139.35 o 
   7   4  22       32.30      -15.76     71.60 o 
   8   4  22      696.88      562.57    198.27 o 
  -8   5  22       26.47      -41.48     86.25 o 
  -7   5  22      480.07      635.67    160.04 o 
  -6   5  22       77.65       58.68     89.16 o 
  -5   5  22      508.83      534.45    125.72 o 
  -4   5  22      549.58      715.00    132.15 o 
  -3   5  22      272.37      309.69     76.88 o 
  -2   5  22      623.67      985.70    125.72 o 
  -1   5  22     1237.33     1344.72    141.38 o 
   0   5  22      658.76      711.64     75.40 o 
   1   5  22     1260.29     1339.83    188.27 o 
   2   5  22      703.49      779.40    146.74 o 
   3   5  22      290.85      317.18    105.09 o 
   4   5  22      494.14      693.58    130.48 o 
   5   5  22      386.38      651.59    142.53 o 
   6   5  22       63.05       94.77     72.24 o 
   7   5  22      553.85      592.22    204.67 o 
   8   5  22       20.01      -43.07    160.06 o 
  -7   6  22      326.41      242.61    123.80 o 
  -6   6  22      815.16      627.30    174.32 o 
  -5   6  22      722.52      382.39    141.03 o 
  -4   6  22       89.65       73.54     79.88 o 
  -3   6  22      449.09      446.47    103.16 o 
  -2   6  22       54.37      189.78     67.26 o 
  -1   6  22     1025.20      973.38    152.08 o 
   0   6  22     1778.39     1390.81    154.02 o 
   1   6  22     1199.26     1391.15    158.69 o 
   2   6  22       90.89      184.30     76.34 o 
   3   6  22      426.91      551.10    152.97 o 
   4   6  22       62.55      167.26     89.65 o 
   5   6  22      720.75      795.89    130.64 o 
   6   6  22      835.18      870.63    190.27 o 
   7   6  22      358.07      284.06    166.11 o 
  -7   7  22      288.56      163.98    213.76 o 
  -6   7  22      108.53      220.61    104.54 o 
  -5   7  22      513.49      411.96    151.20 o 
  -4   7  22       18.63       63.57     67.35 o 
  -3   7  22     1633.44     1371.12    167.08 o 
  -2   7  22      176.92      394.21    124.40 o 
  -1   7  22      599.83      542.90     78.59 o 
   0   7  22      776.80      569.67    165.08 o 
   1   7  22      610.11      645.16    120.32 o 
   2   7  22      164.81      147.97     88.72 o 
   3   7  22     1598.85     1320.04    264.70 o 
   4   7  22       29.68      -72.20     72.20 o 
   5   7  22      588.77      775.67    200.88 o 
   6   7  22       96.67       22.15    113.22 o 
   7   7  22      273.76      138.14    129.06 o 
  -6   8  22       34.99      -67.34     90.55 o 
  -5   8  22       99.97      271.85    161.83 o 
  -4   8  22       91.94       97.88     80.22 o 
  -3   8  22      652.62      656.86    129.25 o 
  -2   8  22      138.77      179.66    113.46 o 
  -1   8  22       65.41      -15.04    112.66 o 
   0   8  22       14.30      -31.01     64.64 o 
   1   8  22       40.22       16.38     59.16 o 
   2   8  22      155.50      163.09    115.01 o 
   3   8  22      628.43      705.03    203.69 o 
   4   8  22       78.13       49.98    109.10 o 
   5   8  22       55.45       99.21    140.01 o 
   6   8  22       26.17      -76.07    149.45 o 
  -4   9  22       11.92      158.11    104.73 o 
  -3   9  22      454.78      520.01    142.83 o 
  -2   9  22       68.03      175.41    102.24 o 
  -1   9  22      675.01      372.34    145.28 o 
   0   9  22        0.20      161.12    276.28 o 
   1   9  22      707.92      711.73    178.31 o 
   2   9  22       65.86       37.19    157.07 o 
   3   9  22      427.57      604.43    230.29 o 
   4   9  22       15.24      239.02    163.16 o 
  -1  10  22      143.06       90.15    124.80 o 
   0  10  22       45.33      -22.38    129.40 o 
   1  10  22      156.92       16.59    128.64 o 
   1   0  23     5706.62     6519.93    421.96 o 
   2   0  23      559.05      606.75    123.20 o 
   3   0  23     3201.01     3631.49    319.36 o 
   4   0  23      349.49      355.42     81.31 o 
   5   0  23     4745.89     4483.16    347.38 o 
   6   0  23      107.28      210.82    101.64 o 
   7   0  23      181.40      286.70    112.05 o 
   8   0  23      596.06      362.00    133.53 o 
   9   0  23      202.25       46.26    111.61 o 
  -9   1  23      193.50      117.51    105.00 o 
  -8   1  23       37.58      -40.78     75.17 o 
  -7   1  23      116.28      171.77     94.85 o 
  -6   1  23      238.91      441.48    128.00 o 
  -5   1  23      687.81      578.74    151.83 o 
  -4   1  23       45.80     -121.81    136.84 o 
  -3   1  23     3094.74     2999.00    299.74 o 
  -2   1  23      152.07      203.89     74.23 o 
  -1   1  23     2668.83     2921.29    225.66 o 
   0   1  23      595.05      851.12    107.74 o 
   1   1  23     2632.78     2822.88    183.32 o 
   2   1  23      180.20      598.73    166.88 o 
   3   1  23     2869.80     3668.16    321.78 o 
   4   1  23       57.92       21.54     48.27 o 
   5   1  23      883.01      800.07    122.32 o 
   6   1  23      268.48      434.73    137.12 o 
   7   1  23       66.27       86.48     86.14 o 
   8   1  23       19.55       62.67     88.47 o 
   9   1  23      209.02       71.01    144.07 o 
  -9   2  23      834.65      865.17    201.06 o 
  -8   2  23      171.37      298.01    139.15 o 
  -7   2  23      369.05      243.78    109.50 o 
  -6   2  23      271.15      202.59    109.21 o 
  -5   2  23      400.89      427.91    118.16 o 
  -4   2  23      275.15       50.37     91.24 o 
  -3   2  23     7288.03     6907.45    512.51 o 
  -2   2  23     1108.41     1104.66    119.96 o 
  -1   2  23      878.03      810.81    103.67 o 
   0   2  23      243.19      530.36     82.16 o 
   1   2  23      907.12      771.31    159.07 o 
   2   2  23     1187.67     1419.62    156.76 o 
   3   2  23     7205.55     8381.60    529.00 o 
   4   2  23      370.15      377.56     96.31 o 
   5   2  23      322.09      273.99     96.33 o 
   6   2  23      319.28      395.12    136.03 o 
   7   2  23      344.98      320.62     95.45 o 
   8   2  23      132.04      116.95    158.99 o 
   9   2  23      797.74      805.08    224.44 o 
  -9   3  23      162.63      238.39    118.75 o 
  -8   3  23       25.31       68.99    114.99 o 
  -7   3  23      302.10      193.63    126.03 o 
  -6   3  23      154.01      112.59    150.11 o 
  -5   3  23      326.42      158.70     82.96 o 
  -4   3  23     1404.30     1702.71    345.85 o 
  -3   3  23     1495.14     1394.95    147.23 o 
  -2   3  23      665.19      653.42    101.59 o 
  -1   3  23     2255.47     2130.93    173.51 o 
   0   3  23      191.65      243.45     97.44 o 
   1   3  23     2244.54     1941.74    220.68 o 
   2   3  23      805.85      703.19    102.43 o 
   3   3  23     1417.57     1592.02    195.16 o 
   4   3  23     1395.01     1304.56    153.95 o 
   5   3  23      240.12       29.64     71.40 o 
   6   3  23      188.37      271.60     82.21 o 
   7   3  23      383.88      416.35    115.72 o 
   8   3  23       37.35       81.96     85.71 o 
   9   3  23      170.40      300.16    377.15 o 
  -8   4  23      202.07      191.06    114.04 o 
  -7   4  23      345.95      303.18    133.25 o 
  -6   4  23       69.08      136.08     88.37 o 
  -5   4  23     1143.79     1394.21    210.60 o 
  -4   4  23     1489.58     1385.62    202.10 o 
  -3   4  23      128.51      366.70    118.70 o 
  -2   4  23     1380.83     1372.11    160.73 o 
  -1   4  23     1283.02     1368.46    149.65 o 
   0   4  23      151.21      294.68    106.43 o 
   1   4  23     1447.56     1644.33    213.23 o 
   2   4  23     1506.24     1717.77    217.29 o 
   3   4  23      110.36      159.23     97.28 o 
   4   4  23     1290.13     1559.87    163.35 o 
   5   4  23     1104.90     1240.04    194.28 o 
   6   4  23       70.78      124.77     92.32 o 
   7   4  23      368.97      308.89    113.46 o 
   8   4  23      253.83      163.32    128.84 o 
  -8   5  23      176.32      190.70    107.60 o 
  -7   5  23      398.57      314.35    147.29 o 
  -6   5  23      271.73      195.44    111.86 o 
  -5   5  23      195.42      313.00     93.96 o 
  -4   5  23      433.04      475.08    119.66 o 
  -3   5  23      170.76      196.95     76.12 o 
  -2   5  23      651.74      595.75    103.40 o 
  -1   5  23     1733.46     1603.28    168.71 o 
   0   5  23     2710.41     2266.79    234.72 o 
   1   5  23     1798.04     1546.05    208.85 o 
   2   5  23      648.87      611.61    122.14 o 
   3   5  23      172.85      250.69    113.28 o 
   4   5  23      428.71      726.08    157.80 o 
   5   5  23      164.61       40.44     87.02 o 
   6   5  23      257.31      398.28    130.86 o 
   7   5  23      484.81      587.30    181.03 o 
   8   5  23      188.64      -15.63    115.84 o 
  -7   6  23        7.56      -76.30     84.71 o 
  -6   6  23     1026.49     1008.07    196.10 o 
  -5   6  23       20.68      -18.05     68.10 o 
  -4   6  23      317.93      197.60     88.81 o 
  -3   6  23       45.00       59.29     63.47 o 
  -2   6  23       83.72      139.76     88.54 o 
  -1   6  23       23.77      164.05     54.25 o 
   0   6  23     2984.55     2682.71    361.20 o 
   1   6  23       29.93       72.88     88.56 o 
   2   6  23      101.60      153.83     80.81 o 
   3   6  23       32.29       57.01    136.91 o 
   4   6  23      271.71      162.68     89.08 o 
   5   6  23       28.66       46.64     63.29 o 
   6   6  23     1039.61      995.25    284.17 o 
   7   6  23        6.85      115.62    109.28 o 
  -6   7  23      397.95      211.30    139.57 o 
  -5   7  23      191.75      157.09     97.01 o 
  -4   7  23      119.19      132.78     93.69 o 
  -3   7  23      366.45      613.57    144.13 o 
  -2   7  23      179.81      175.52     69.93 o 
  -1   7  23      260.82      194.10    104.02 o 
   0   7  23     1331.26     1371.62    233.16 o 
   1   7  23      246.79      201.02     88.17 o 
   2   7  23      158.41      179.67     76.58 o 
   3   7  23      360.96      217.61    183.14 o 
   4   7  23      117.18       54.61     86.81 o 
   5   7  23      204.75      144.20    142.31 o 
   6   7  23      455.28      549.31    215.29 o 
  -5   8  23       88.46       95.93     96.30 o 
  -4   8  23      225.85      184.32    103.29 o 
  -3   8  23       24.03      122.60     79.71 o 
  -2   8  23      824.12      765.04    207.83 o 
  -1   8  23      147.81      320.24    338.09 o 
   0   8  23      359.88      237.01    109.42 o 
   1   8  23      128.95      147.39    139.29 o 
   2   8  23      898.81     1049.92    223.33 o 
   3   8  23       27.74       54.18    114.38 o 
   4   8  23      206.11      290.56    251.34 o 
   5   8  23       85.30       65.86    119.48 o 
  -4   9  23      150.28       89.51    123.19 o 
  -3   9  23        8.43      -97.58     97.58 o 
  -2   9  23      176.93      118.97    160.26 o 
  -1   9  23       24.16      -29.66     81.03 o 
   0   9  23      173.70      126.33    153.87 o 
   1   9  23       15.39        6.91     98.39 o 
   2   9  23      210.39      245.38    222.14 o 
   3   9  23        9.70      124.21    208.81 o 
   4   9  23      133.98       -0.44    114.31 o 
   0   0  24      187.88      360.59    166.23 o 
   1   0  24       60.32       84.10     74.95 o 
   2   0  24      773.14      872.59    138.58 o 
   3   0  24        4.61      240.59    154.70 o 
   4   0  24      634.45      579.82    111.69 o 
   5   0  24      156.92      190.79     95.36 o 
   6   0  24       14.06       47.40     83.13 o 
   7   0  24        0.09      -98.38     98.38 o 
   8   0  24       37.45       78.99     99.17 o 
   9   0  24       17.56        6.73    144.00 o 
  -9   1  24      544.90      520.37    168.59 o 
  -8   1  24      115.93      137.52    111.37 o 
  -7   1  24      262.32      374.89    120.60 o 
  -6   1  24      178.25        8.83     93.81 o 
  -5   1  24     1762.56     1488.70    219.52 o 
  -4   1  24     1564.93     1823.21    245.47 o 
  -3   1  24     3436.75     3454.28    353.57 o 
  -2   1  24     1195.23     1468.75    143.36 o 
  -1   1  24     3300.36     3703.74    293.72 o 
   0   1  24        9.05       52.74     69.69 o 
   1   1  24     3070.71     4085.38    364.06 o 
   2   1  24     1307.25     1829.18    212.24 o 
   3   1  24     3398.72     4173.45    360.58 o 
   4   1  24     1694.93     2177.26    241.50 o 
   5   1  24     1696.36     1492.63    247.61 o 
   6   1  24      218.06      235.10     68.98 o 
   7   1  24      310.15      254.77    119.70 o 
   8   1  24      120.77      291.29    118.19 o 
   9   1  24      508.73      681.43    218.55 o 
  -9   2  24      163.65       71.50    105.76 o 
  -8   2  24      189.15      140.08    106.02 o 
  -7   2  24       10.83      -84.03     84.03 o 
  -6   2  24      361.44      461.07    155.08 o 
  -5   2  24     1970.86     1814.00    270.13 o 
  -4   2  24      597.17      430.00    130.61 o 
  -3   2  24     1113.38     1073.35    138.78 o 
  -2   2  24      657.65      652.96     90.99 o 
  -1   2  24     2037.22     2072.40    219.91 o 
   0   2  24      917.67     1090.32    115.08 o 
   1   2  24     1876.46     2057.25    279.38 o 
   2   2  24      623.37      528.10    111.49 o 
   3   2  24     1145.46     1538.54    187.25 o 
   4   2  24      604.95      730.75    135.50 o 
   5   2  24     1918.52     2157.48    240.44 o 
   6   2  24      353.85      659.93    134.41 o 
   7   2  24       11.56      -22.29     77.79 o 
   8   2  24      184.41      174.76    127.05 o 
   9   2  24      173.60       57.91    307.23 o 
  -8   3  24      150.93      149.61    112.82 o 
  -7   3  24      139.67      118.22    107.03 o 
  -6   3  24       32.69      197.62     91.51 o 
  -5   3  24      508.71      520.70    139.92 o 
  -4   3  24      413.47      598.07    137.51 o 
  -3   3  24     2382.28     2034.62    205.58 o 
  -2   3  24     1638.81     1594.81    155.63 o 
  -1   3  24       82.35      249.80     63.15 o 
   0   3  24        7.85      141.81     81.58 o 
   1   3  24      155.68       96.37     84.54 o 
   2   3  24     1928.09     1867.72    299.67 o 
   3   3  24     2215.10     2540.22    273.05 o 
   4   3  24      477.70      673.61    102.21 o 
   5   3  24      474.45      621.32    140.39 o 
   6   3  24       34.98       67.11     81.11 o 
   7   3  24      138.19      210.12     91.79 o 
   8   3  24      159.34       57.96    145.54 o 
  -8   4  24      171.24      183.00    114.78 o 
  -7   4  24      944.35      987.40    211.50 o 
  -6   4  24      248.98       96.63     97.24 o 
  -5   4  24      469.78      323.26    114.97 o 
  -4   4  24     2354.04     2195.45    270.85 o 
  -3   4  24     1560.73     1466.05    178.20 o 
  -2   4  24     1281.77     1056.67    148.27 o 
  -1   4  24     2607.46     2606.20    232.84 o 
   0   4  24      844.07      752.67    149.66 o 
   1   4  24     2802.21     2954.44    310.72 o 
   2   4  24     1349.47     1235.57    178.61 o 
   3   4  24     1613.04     1802.62    210.96 o 
   4   4  24     2140.31     2143.99    220.60 o 
   5   4  24      393.27      394.19    115.71 o 
   6   4  24      258.26      307.58    109.49 o 
   7   4  24      948.47     1017.05    228.40 o 
   8   4  24      195.07       77.28    120.38 o 
  -7   5  24       49.26      -88.94     88.94 o 
  -6   5  24      557.91      519.31    158.89 o 
  -5   5  24      783.71      737.81    172.41 o 
  -4   5  24      388.52      436.12    121.38 o 
  -3   5  24       93.84       83.94     65.64 o 
  -2   5  24       71.20      176.52     71.83 o 
  -1   5  24      273.84      364.44     89.39 o 
   0   5  24      977.53     1216.13    198.67 o 
   1   5  24      295.54      262.87    151.68 o 
   2   5  24      130.39      142.79     89.57 o 
   3   5  24       38.17       26.38     76.94 o 
   4   5  24      396.10      444.02    118.76 o 
   5   5  24      709.47      851.54    185.02 o 
   6   5  24      561.72      690.20    167.68 o 
   7   5  24       40.82      119.95    114.89 o 
  -7   6  24      258.24       93.58    112.24 o 
  -6   6  24      129.52      354.72    132.68 o 
  -5   6  24      634.92      810.51    166.53 o 
  -4   6  24      173.50       86.08    116.44 o 
  -3   6  24      379.83      425.03    108.54 o 
  -2   6  24      740.25      693.96    126.78 o 
  -1   6  24     1047.53      645.87    194.44 o 
   0   6  24      155.77      192.23     99.17 o 
   1   6  24     1103.33      986.70    158.30 o 
   2   6  24      741.52      627.85    126.27 o 
   3   6  24      437.34      669.02    111.75 o 
   4   6  24      201.64       69.84     84.59 o 
   5   6  24      630.79      650.35    140.11 o 
   6   6  24      118.57      173.94    165.30 o 
   7   6  24      237.76      216.10    139.75 o 
  -6   7  24      298.02      164.38    129.33 o 
  -5   7  24       70.70       47.49     90.01 o 
  -4   7  24       76.57       34.64     97.60 o 
  -3   7  24        7.26       15.83     67.91 o 
  -2   7  24      489.57      410.26     98.10 o 
  -1   7  24      508.47      562.67    153.25 o 
   0   7  24      758.76      626.19    154.52 o 
   1   7  24      534.39      572.97    147.09 o 
   2   7  24      453.89      534.51    123.82 o 
   3   7  24       15.55       31.63     92.79 o 
   4   7  24       77.12      138.25     94.48 o 
   5   7  24       61.39      107.62    113.47 o 
   6   7  24      341.47      435.16    166.15 o 
  -5   8  24       33.58      185.70    103.94 o 
  -4   8  24       45.68       40.11     99.10 o 
  -3   8  24       22.40      101.98    102.32 o 
  -2   8  24       47.25      200.95    107.74 o 
  -1   8  24       92.97      148.35    102.05 o 
   0   8  24       19.09       32.84     80.07 o 
   1   8  24      119.53       33.59    112.91 o 
   2   8  24       36.76      -35.12    113.36 o 
   3   8  24       25.01       85.67    118.47 o 
   4   8  24       56.14       99.63    121.05 o 
   5   8  24       34.93      -27.62    118.37 o 
  -3   9  24       11.98      -41.16     91.16 o 
  -2   9  24      248.05      198.81    132.43 o 
  -1   9  24       85.94      113.32    128.63 o 
   0   9  24      231.88      269.26    168.81 o 
   1   9  24       62.11       23.20    140.32 o 
   2   9  24      215.64      260.34    167.81 o 
   3   9  24       17.77      358.08    368.73 o 
   1   0  25        7.09       18.63     43.05 o 
   2   0  25     5019.16     6363.18    597.87 o 
   3   0  25        0.11      169.61     91.33 o 
   4   0  25     3973.38     4527.18    522.64 o 
   5   0  25        4.17      -22.76    112.16 o 
   6   0  25       67.11      -88.04     93.19 o 
   7   0  25       22.47      -71.92    119.80 o 
   8   0  25     1157.79     1251.69    248.56 o 
  -8   1  25      122.41       78.82    100.45 o 
  -7   1  25      391.09      483.94    144.48 o 
  -6   1  25      232.35      566.07    134.87 o 
  -5   1  25      895.18      991.16    183.60 o 
  -4   1  25      550.67      549.21    131.13 o 
  -3   1  25       20.92      111.14     89.34 o 
  -2   1  25       34.13       13.67     53.23 o 
  -1   1  25     2324.00     2654.55    225.65 o 
   0   1  25      328.56      461.97     83.26 o 
   1   1  25     2212.63     2700.31    299.63 o 
   2   1  25       81.90      223.89     70.50 o 
   3   1  25       64.23      276.62    159.42 o 
   4   1  25      536.12      638.31    128.75 o 
   5   1  25      926.52      946.05    147.87 o 
   6   1  25      301.50      262.30    102.13 o 
   7   1  25      320.91      448.86    148.06 o 
   8   1  25      100.22      -27.82     90.25 o 
  -8   2  25      705.74      784.10    196.96 o 
  -7   2  25       47.30      229.57    216.42 o 
  -6   2  25      419.69      186.93    126.07 o 
  -5   2  25      208.41      380.39    119.71 o 
  -4   2  25     4116.32     3351.60    424.34 o 
  -3   2  25       94.83      204.46     96.30 o 
  -2   2  25     5951.89     5959.29    450.14 o 
  -1   2  25       11.25       41.28     49.66 o 
   0   2  25     1850.72     2146.06    182.60 o 
   1   2  25       13.66      136.29    125.11 o 
   2   2  25     5498.66     6318.64    544.95 o 
   3   2  25       74.34       99.30    112.19 o 
   4   2  25     4257.07     4649.82    422.95 o 
   5   2  25      259.96      259.56     99.09 o 
   6   2  25      394.50      381.88    104.35 o 
   7   2  25       29.73      -43.07    128.26 o 
   8   2  25      647.37      766.81    272.72 o 
  -8   3  25      377.72      360.40    146.90 o 
  -7   3  25       29.93       -9.84     87.98 o 
  -6   3  25       52.46       52.33     95.82 o 
  -5   3  25      169.63      229.03    108.35 o 
  -4   3  25       21.12      -66.27     78.83 o 
  -3   3  25     1382.15     1023.26    156.23 o 
  -2   3  25     1028.19      938.34    122.25 o 
  -1   3  25      735.82      692.53    113.90 o 
   0   3  25       19.56      -34.35     72.94 o 
   1   3  25      784.68      791.31    140.65 o 
   2   3  25     1088.90     1090.21    216.09 o 
   3   3  25     1270.89     1194.31    169.80 o 
   4   3  25       29.54      -36.08     69.02 o 
   5   3  25      215.32      172.13     99.48 o 
   6   3  25       76.33       22.88    104.08 o 
   7   3  25       39.29      103.48     80.33 o 
   8   3  25      430.02      383.16    181.33 o 
  -8   4  25       78.60       11.17    102.11 o 
  -7   4  25      289.25      124.49    126.71 o 
  -6   4  25      215.84       28.13    103.81 o 
  -5   4  25      154.84      172.14     94.86 o 
  -4   4  25     1506.00     1303.67    208.70 o 
  -3   4  25      282.52      418.01    154.01 o 
  -2   4  25     1360.92     1436.12    160.49 o 
  -1   4  25     1082.35     1015.02    129.93 o 
   0   4  25     1045.69      993.25    262.29 o 
   1   4  25     1140.10     1206.42    184.41 o 
   2   4  25     1355.40     1357.83    269.30 o 
   3   4  25      313.48      636.78    136.45 o 
   4   4  25     1287.45     1204.84    199.41 o 
   5   4  25      163.91      237.75    206.80 o 
   6   4  25      246.94      246.33    101.56 o 
   7   4  25      318.50      311.04    114.81 o 
   8   4  25       71.02      175.00    173.64 o 
  -7   5  25       25.97       94.63    102.37 o 
  -6   5  25      576.87      342.60    156.81 o 
  -5   5  25      130.31      138.56     98.74 o 
  -4   5  25       56.02      129.36     84.11 o 
  -3   5  25      260.07      361.20     96.48 o 
  -2   5  25      266.37      289.56     89.92 o 
  -1   5  25      311.21      238.49    103.92 o 
   0   5  25     1392.43     1166.79    205.69 o 
   1   5  25      329.45      292.96    127.74 o 
   2   5  25      266.02      273.90    111.01 o 
   3   5  25      203.65      209.34    106.69 o 
   4   5  25       42.73       18.68     71.39 o 
   5   5  25      132.18      196.05    118.23 o 
   6   5  25      611.93      508.18    143.80 o 
   7   5  25       25.59       69.57    137.11 o 
  -6   6  25        3.32      114.60     96.43 o 
  -5   6  25      512.09      545.04    154.93 o 
  -4   6  25       36.23      129.45    146.70 o 
  -3   6  25      293.86      329.52     97.00 o 
  -2   6  25      238.76      255.97     82.25 o 
  -1   6  25     1193.43      947.89    230.73 o 
   0   6  25       47.58      156.93    119.60 o 
   1   6  25     1131.01     1219.48    217.05 o 
   2   6  25      189.53       87.53    103.85 o 
   3   6  25      257.52      234.60     95.92 o 
   4   6  25       49.37      -35.91     75.82 o 
   5   6  25      581.90      707.43    191.74 o 
   6   6  25        3.43      -13.91    113.88 o 
  -5   7  25      115.80      181.76    109.13 o 
  -4   7  25      280.98      220.64    118.84 o 
  -3   7  25       79.68       -7.99     80.38 o 
  -2   7  25      449.96      532.54    157.28 o 
  -1   7  25       70.48       11.60     91.33 o 
   0   7  25       39.96      132.23     93.69 o 
   1   7  25       72.67       26.33     68.56 o 
   2   7  25      403.97      571.30    168.42 o 
   3   7  25       39.85       -5.00    117.74 o 
   4   7  25      294.92      274.46    112.87 o 
   5   7  25      104.58      -31.21    138.53 o 
  -4   8  25       12.12       -5.72    174.10 o 
  -3   8  25        9.08       27.52     97.08 o 
  -2   8  25       17.16       93.89    108.11 o 
  -1   8  25      880.75      698.11    178.62 o 
   0   8  25        5.00      -10.57     77.16 o 
   1   8  25      881.41      754.29    220.26 o 
   2   8  25       14.78      -56.83    105.50 o 
   3   8  25        9.85       53.08    100.00 o 
   4   8  25       16.52       89.61    119.93 o 
  -2   9  25       81.80      -50.32     95.67 o 
  -1   9  25       21.44     -109.63    128.88 o 
   0   9  25      157.36      126.45    151.49 o 
   1   9  25       22.47        5.55    108.74 o 
   2   9  25       88.55       90.69    136.47 o 
   0   0  26       60.41       58.31     71.57 o 
   1   0  26      221.10      283.29     93.84 o 
   2   0  26       59.98      280.00    129.28 o 
   3   0  26      206.30      320.04    116.33 o 
   4   0  26      436.70      535.46    163.74 o 
   5   0  26      284.77      336.79    131.21 o 
   6   0  26      104.80       47.11     90.68 o 
   7   0  26      110.41      219.39    114.50 o 
   8   0  26       40.70       -1.15     91.77 o 
  -8   1  26      969.49     1060.59    220.60 o 
  -7   1  26       76.10      281.82    159.03 o 
  -6   1  26      716.76     1059.38    211.97 o 
  -5   1  26      445.36      561.54    156.22 o 
  -4   1  26     2407.90     2382.80    296.84 o 
  -3   1  26     3216.20     3706.05    390.14 o 
  -2   1  26     5567.23     6423.74    604.92 o 
  -1   1  26     1325.43     1382.14    153.08 o 
   0   1  26     2226.97     2492.82    213.87 o 
   1   1  26     1426.56     1689.37    198.81 o 
   2   1  26     5294.74     6853.40    574.08 o 
   3   1  26     3147.03     3637.31    384.57 o 
   4   1  26     2353.88     2780.49    391.03 o 
   5   1  26      475.80      527.02    174.43 o 
   6   1  26      702.52      856.09    231.55 o 
   7   1  26       82.77      114.54    110.38 o 
   8   1  26      890.64      901.34    280.53 o 
  -8   2  26      280.97      296.85    157.86 o 
  -7   2  26        5.76       91.09    125.45 o 
  -6   2  26       79.35      119.59    101.14 o 
  -5   2  26      357.52      272.44    128.38 o 
  -4   2  26      240.36      400.22    155.15 o 
  -3   2  26      785.32      602.96    140.68 o 
  -2   2  26      217.18      308.60     80.62 o 
  -1   2  26       56.77       35.52     67.83 o 
   0   2  26       12.79      220.06    129.54 o 
   1   2  26       12.97       25.83     86.23 o 
   2   2  26      258.71      202.81    105.35 o 
   3   2  26      878.24      880.15    180.33 o 
   4   2  26      368.79      388.73    131.48 o 
   5   2  26      330.25      437.82    108.33 o 
   6   2  26      113.05      155.05     95.77 o 
   7   2  26        4.30       48.64    110.20 o 
   8   2  26      273.52      -21.16    147.15 o 
  -8   3  26        4.83      -31.93     96.01 o 
  -7   3  26      175.05      127.46    109.32 o 
  -6   3  26      159.61      185.23    151.79 o 
  -5   3  26       72.34       80.83    113.25 o 
  -4   3  26      952.11     1014.80    208.21 o 
  -3   3  26      862.96      719.90    132.24 o 
  -2   3  26      801.43      882.71    133.12 o 
  -1   3  26      509.87      504.99    107.98 o 
   0   3  26      696.93      826.46    138.87 o 
   1   3  26      488.68      758.72    122.44 o 
   2   3  26      907.28     1127.74    198.54 o 
   3   3  26      906.90      970.47    223.53 o 
   4   3  26     1002.63     1483.57    200.34 o 
   5   3  26       67.77      175.99     88.24 o 
   6   3  26      227.57      215.76     98.40 o 
   7   3  26      191.70      125.03    106.85 o 
   8   3  26        5.42      -78.36    190.20 o 
  -7   4  26      344.93       52.30     99.59 o 
  -6   4  26       87.41       35.81    113.77 o 
  -5   4  26      126.64      -16.69     95.02 o 
  -4   4  26      977.31      817.48    180.39 o 
  -3   4  26       52.95       93.13     73.00 o 
  -2   4  26      273.16      190.27     95.77 o 
  -1   4  26      229.80      326.65    120.34 o 
   0   4  26        7.25      -10.75     78.00 o 
   1   4  26      313.02      262.80    136.86 o 
   2   4  26      266.63      402.74    132.08 o 
   3   4  26       40.02       -6.69     78.97 o 
   4   4  26     1008.23      990.95    159.57 o 
   5   4  26      125.40      109.82     79.30 o 
   6   4  26      100.09      261.83    103.30 o 
   7   4  26      278.31      174.42    105.76 o 
  -7   5  26      345.94      192.22    157.78 o 
  -6   5  26       81.56       13.30    112.45 o 
  -5   5  26      140.90      109.72     98.22 o 
  -4   5  26      160.66      227.81    108.07 o 
  -3   5  26      202.71      177.29     85.83 o 
  -2   5  26      111.99      232.88     94.52 o 
  -1   5  26      881.99      938.60    161.24 o 
   0   5  26       26.97      133.04    113.79 o 
   1   5  26      895.69      903.69    232.10 o 
   2   5  26      116.80      252.62    112.91 o 
   3   5  26      157.81      259.77    133.48 o 
   4   5  26      149.90      217.43     92.20 o 
   5   5  26      132.03       89.71    100.96 o 
   6   5  26      115.33      318.49    187.56 o 
   7   5  26      386.90      532.12    186.86 o 
  -6   6  26      251.41       67.99    105.22 o 
  -5   6  26      179.38      222.53    167.20 o 
  -4   6  26       12.82      -81.70     81.70 o 
  -3   6  26       70.20      167.59     93.81 o 
  -2   6  26       16.01      -96.90     96.90 o 
  -1   6  26      107.97       67.54    109.97 o 
   0   6  26      570.99      609.91    208.61 o 
   1   6  26      106.48      341.61    119.58 o 
   2   6  26        5.57      -80.89     81.32 o 
   3   6  26       62.72      367.98    143.87 o 
   4   6  26       12.57       85.83     68.18 o 
   5   6  26      180.56      200.14    126.97 o 
   6   6  26      268.82      148.22    145.18 o 
  -5   7  26      644.64      772.49    194.35 o 
  -4   7  26       41.14      -79.52    106.84 o 
  -3   7  26      277.64      265.95    122.52 o 
  -2   7  26        1.96      113.82    106.15 o 
  -1   7  26     1205.26     1080.37    222.98 o 
   0   7  26     1329.35     1120.29    264.48 o 
   1   7  26     1137.01      996.86    204.17 o 
   2   7  26        2.95      105.74    140.78 o 
   3   7  26      294.57      152.14    127.55 o 
   4   7  26       41.18      179.32     93.43 o 
   5   7  26      640.44      925.71    279.15 o 
  -4   8  26       11.84     -127.10    127.10 o 
  -3   8  26       73.81       66.25    112.79 o 
  -2   8  26       42.90      -61.07     88.54 o 
  -1   8  26       90.01      162.58    126.05 o 
   0   8  26       16.98       52.12     83.37 o 
   1   8  26       83.30      -54.84    134.68 o 
   2   8  26       46.95       50.14     98.75 o 
   3   8  26       76.70       92.60    190.92 o 
   4   8  26        6.74       96.88    126.19 o 
  -1   9  26      281.31      230.27    181.53 o 
   0   9  26      142.87       90.33    144.08 o 
   1   9  26      282.46      194.80    134.51 o 
   1   0  27     3147.39     3439.39    338.88 o 
   2   0  27       94.03      162.60    103.29 o 
   3   0  27     3003.82     3967.80    441.20 o 
   4   0  27        7.87      -11.77     89.76 o 
   5   0  27      687.37      929.41    211.33 o 
   6   0  27       38.04      160.35    110.02 o 
   7   0  27      832.27      662.26    182.38 o 
   8   0  27        7.41      132.87    124.86 o 
  -8   1  27        5.99       99.15    152.53 o 
  -7   1  27      702.32      660.85    190.69 o 
  -6   1  27       53.39       13.90     85.78 o 
  -5   1  27     1225.25     1373.13    195.85 o 
  -4   1  27      202.99      389.02    120.05 o 
  -3   1  27     1532.12     1651.93    245.67 o 
  -2   1  27      109.16      419.48    177.86 o 
  -1   1  27     2135.96     2352.00    210.62 o 
   0   1  27      832.05      884.40    114.36 o 
   1   1  27     1728.24     2199.02    258.14 o 
   2   1  27       84.70        9.32    125.07 o 
   3   1  27     1591.81     1614.08    233.85 o 
   4   1  27      186.32      442.46    145.74 o 
   5   1  27     1248.01     1297.04    270.00 o 
   6   1  27       51.22       32.18    107.51 o 
   7   1  27      594.23      743.95    221.47 o 
   8   1  27       15.89      165.23    323.47 o 
  -8   2  27       39.87       46.17    108.51 o 
  -7   2  27      166.99      287.71    135.65 o 
  -6   2  27       12.10      108.72     98.22 o 
  -5   2  27      283.88      170.32    121.37 o 
  -4   2  27      130.18      191.96    101.35 o 
  -3   2  27     3179.24     3486.70    398.51 o 
  -2   2  27       89.75       49.67     60.38 o 
  -1   2  27      182.12      332.42     98.78 o 
   0   2  27       85.35      120.95     74.54 o 
   1   2  27      277.17      703.81    120.28 o 
   2   2  27       53.47       81.02     83.81 o 
   3   2  27     3027.25     3610.53    463.74 o 
   4   2  27      159.35      275.59    167.43 o 
   5   2  27      304.64      281.79     96.44 o 
   6   2  27        4.48       78.72    103.32 o 
   7   2  27      157.76      263.49    175.47 o 
   8   2  27       41.10       78.29    147.39 o 
  -7   3  27      194.78       68.54    122.22 o 
  -6   3  27       32.80        2.79     93.38 o 
  -5   3  27       60.34      200.97    181.36 o 
  -4   3  27      477.50      460.30    121.36 o 
  -3   3  27     1458.05     1449.14    219.46 o 
  -2   3  27      903.99      657.10    110.75 o 
  -1   3  27      291.82      162.29     72.81 o 
   0   3  27      131.38       65.50     75.87 o 
   1   3  27      338.44      207.56     85.92 o 
   2   3  27      869.49      679.95    197.65 o 
   3   3  27     1354.85     1509.47    250.64 o 
   4   3  27      388.65      160.40    114.38 o 
   5   3  27       77.13      119.39     86.32 o 
   6   3  27       46.89       99.03     74.91 o 
   7   3  27      212.63      265.61    154.58 o 
  -7   4  27      317.05      436.26    149.60 o 
  -6   4  27       13.00       58.74    110.12 o 
  -5   4  27      269.14      439.38    135.43 o 
  -4   4  27      575.64      563.05    151.88 o 
  -3   4  27      264.28      198.54    106.58 o 
  -2   4  27      399.03      485.64    112.20 o 
  -1   4  27      432.60      688.82    153.20 o 
   0   4  27       94.06      116.05    105.72 o 
   1   4  27      346.84      511.59    192.12 o 
   2   4  27      388.37      827.62    187.04 o 
   3   4  27      263.85      508.65    118.41 o 
   4   4  27      624.53      689.69    153.70 o 
   5   4  27      230.61      205.94    134.90 o 
   6   4  27       14.41      335.66    186.80 o 
   7   4  27      286.83      310.04    141.81 o 
  -6   5  27      333.87      365.15    141.62 o 
  -5   5  27      112.01       64.55    107.55 o 
  -4   5  27      148.87      243.82     95.90 o 
  -3   5  27      301.01      352.76     99.46 o 
  -2   5  27      159.62       25.31     92.04 o 
  -1   5  27      533.79      525.85    137.26 o 
   0   5  27      473.40      783.22    214.60 o 
   1   5  27      543.72      462.80    173.24 o 
   2   5  27      172.19      166.16    117.39 o 
   3   5  27      298.31      267.55    214.31 o 
   4   5  27      139.91      -56.57     84.14 o 
   5   5  27      119.25       61.95     94.49 o 
   6   5  27      373.55      519.66    156.47 o 
  -6   6  27      519.17      323.48    163.32 o 
  -5   6  27      104.78        0.51    102.17 o 
  -4   6  27       76.91      -42.55     99.83 o 
  -3   6  27       39.20      -21.09     81.20 o 
  -2   6  27      178.64      185.69     98.73 o 
  -1   6  27       53.45      -48.22     89.27 o 
   0   6  27     1342.65     1726.80    349.49 o 
   1   6  27       45.57      -21.22     98.73 o 
   2   6  27      175.30       35.55     89.36 o 
   3   6  27       34.71      -11.68     92.92 o 
   4   6  27       92.59      182.27     97.30 o 
   5   6  27      114.51      184.90    109.61 o 
   6   6  27      512.43      808.31    205.09 o 
  -5   7  27       53.32       28.83    118.95 o 
  -4   7  27      338.73      394.26    214.46 o 
  -3   7  27      113.67      132.47    100.64 o 
  -2   7  27      423.67      415.25    173.57 o 
  -1   7  27      148.01      104.82    107.15 o 
   0   7  27      250.07      412.60    172.74 o 
   1   7  27      129.59       35.04    117.78 o 
   2   7  27      316.20      472.58    174.16 o 
   3   7  27       94.42      -61.17    109.25 o 
   4   7  27      398.25      161.52    171.21 o 
   5   7  27       65.25      -48.32    114.07 o 
  -3   8  27       24.37       66.82    135.38 o 
  -2   8  27      284.07      226.54    149.44 o 
  -1   8  27        4.06      -67.49    116.41 o 
   0   8  27      471.34      269.41    190.95 o 
   1   8  27        5.61      -61.95    140.24 o 
   2   8  27      307.10      390.16    166.33 o 
   3   8  27       26.99      229.10    164.31 o 
   0   0  28       68.64      304.20    118.05 o 
   1   0  28      381.46      223.54     95.84 o 
   2   0  28       59.51       41.27     76.44 o 
   3   0  28       13.40      -18.34     72.41 o 
   4   0  28      331.19      668.37    189.42 o 
   5   0  28       10.41      167.44    133.66 o 
   6   0  28        9.23      -30.96     91.49 o 
   7   0  28      451.66      239.41    150.45 o 
  -7   1  28      182.50      232.75    121.98 o 
  -6   1  28        7.77      -27.52    112.65 o 
  -5   1  28      145.26       63.38     90.66 o 
  -4   1  28     1263.75     1397.03    244.95 o 
  -3   1  28      888.70     1129.64    220.65 o 
  -2   1  28     2781.00     2979.13    347.69 o 
  -1   1  28      706.29      750.55    120.94 o 
   0   1  28      169.30       93.50     82.10 o 
   1   1  28      779.43      830.80    138.50 o 
   2   1  28     2547.20     2885.01    304.31 o 
   3   1  28      906.82     1138.37    185.61 o 
   4   1  28     1290.48     1380.36    266.30 o 
   5   1  28      183.41      212.92    117.71 o 
   6   1  28        1.30      112.47    106.73 o 
   7   1  28      150.41      130.36    119.54 o 
  -7   2  28      628.52      432.13    164.90 o 
  -6   2  28       56.90      294.14    118.15 o 
  -5   2  28      856.75      824.28    217.52 o 
  -4   2  28       79.35       -6.19     76.19 o 
  -3   2  28       97.63      311.21    145.47 o 
  -2   2  28      690.54      814.77    164.13 o 
  -1   2  28     1401.74     1517.69    168.06 o 
   0   2  28       63.79      205.21     94.31 o 
   1   2  28     1394.41     1472.98    193.20 o 
   2   2  28      683.40      745.91    145.43 o 
   3   2  28      104.36      105.09    135.77 o 
   4   2  28       92.36       69.61     87.16 o 
   5   2  28      900.78      992.87    236.36 o 
   6   2  28       83.49      -49.74    130.55 o 
   7   2  28      569.22      417.89    201.81 o 
  -7   3  28       30.87      116.73    105.58 o 
  -6   3  28      388.05      434.31    161.95 o 
  -5   3  28       46.55      -83.72     83.72 o 
  -4   3  28       45.75      150.28    104.54 o 
  -3   3  28     1515.85     1388.75    223.57 o 
  -2   3  28      558.14      610.18    123.23 o 
  -1   3  28      265.45      131.74    101.23 o 
   0   3  28     1012.74     1512.17    219.13 o 
   1   3  28      249.22      403.90     96.39 o 
   2   3  28      550.02      769.49    166.06 o 
   3   3  28     1564.55     1737.58    286.55 o 
   4   3  28       34.79      239.26    133.51 o 
   5   3  28       62.06       36.02     74.06 o 
   6   3  28      420.37      585.25    232.76 o 
   7   3  28       26.18     -182.92    269.80 o 
  -7   4  28       18.58      -16.17     97.28 o 
  -6   4  28      578.79      262.36    177.07 o 
  -5   4  28       71.71      164.64     98.87 o 
  -4   4  28      289.16      418.01    144.95 o 
  -3   4  28     1969.24     1493.23    255.07 o 
  -2   4  28       58.29      174.44     77.67 o 
  -1   4  28      408.00      458.12    140.80 o 
   0   4  28     1955.04     1685.28    334.25 o 
   1   4  28      462.84      513.61    223.20 o 
   2   4  28       43.11     -100.75    117.66 o 
   3   4  28     2056.83     2282.66    345.01 o 
   4   4  28      284.23      438.70    135.67 o 
   5   4  28       59.48      -47.70    108.35 o 
   6   4  28      595.17      395.79    138.42 o 
   7   4  28       21.57      123.20    178.99 o 
  -6   5  28      389.70      333.53    156.25 o 
  -5   5  28      202.23      264.64    199.96 o 
  -4   5  28        3.54      162.96     93.24 o 
  -3   5  28      510.81      480.09    132.33 o 
  -2   5  28      145.24      101.61     86.46 o 
  -1   5  28      127.93      289.32    147.22 o 
   0   5  28     1142.33     1439.58    281.71 o 
   1   5  28      110.16      164.46    139.25 o 
   2   5  28      124.00      132.26    119.30 o 
   3   5  28      473.42      412.67    143.04 o 
   4   5  28        7.06     -102.47    102.47 o 
   5   5  28      229.58      225.29    142.97 o 
   6   5  28      412.07      434.29    156.29 o 
  -5   6  28      257.11       23.47    159.89 o 
  -4   6  28      227.60      -54.44    109.61 o 
  -3   6  28       63.08      -27.13    105.12 o 
  -2   6  28      690.62      471.82    191.18 o 
  -1   6  28      248.40      410.62    152.66 o 
   0   6  28      109.47       87.18    117.01 o 
   1   6  28      248.81      202.63    154.12 o 
   2   6  28      652.31      872.37    191.96 o 
   3   6  28       70.29      234.17    115.08 o 
   4   6  28      268.05      110.25    103.14 o 
   5   6  28      286.66      358.69    190.38 o 
  -4   7  28      180.04      269.16    190.81 o 
  -3   7  28       16.32      122.88    123.94 o 
  -2   7  28      208.81      248.88    142.96 o 
  -1   7  28      405.96      433.76    157.19 o 
   0   7  28      204.22      266.93    154.70 o 
   1   7  28      417.57      384.80    149.72 o 
   2   7  28      202.49      207.79    122.83 o 
   3   7  28       12.27      -44.82    116.42 o 
   4   7  28      179.61       79.53    158.41 o 
  -2   8  28       33.78       92.74    124.32 o 
  -1   8  28       49.01      -33.00     92.00 o 
   0   8  28        1.05       63.28    146.30 o 
   1   8  28       38.52      144.46    139.42 o 
   2   8  28       31.48      102.36    125.90 o 
   1   0  29        8.51      202.18     95.33 o 
   2   0  29     1264.42     1229.98    192.59 o 
   3   0  29        0.11       28.80     75.95 o 
   4   0  29      349.84      472.19    165.37 o 
   5   0  29       59.25      111.61    116.15 o 
   6   0  29       43.86      157.31    137.24 o 
   7   0  29       36.80      101.13    119.63 o 
  -7   1  29      134.36       92.24    139.81 o 
  -6   1  29      327.82      225.17    127.32 o 
  -5   1  29       11.34      -32.69     93.20 o 
  -4   1  29      204.96      358.41    125.64 o 
  -3   1  29      130.75      280.07    115.25 o 
  -2   1  29      839.99      887.78    161.63 o 
  -1   1  29       24.44      161.81     81.97 o 
   0   1  29      476.60      503.05    122.27 o 
   1   1  29       32.99       96.11     82.43 o 
   2   1  29      846.71      930.76    169.21 o 
   3   1  29      140.22      291.23    147.99 o 
   4   1  29      245.85      163.19    140.63 o 
   5   1  29        9.88      132.77    104.91 o 
   6   1  29      336.70      182.97    140.99 o 
   7   1  29      176.60      133.04    128.55 o 
  -7   2  29       79.30      315.13    139.82 o 
  -6   2  29       81.44      137.93    151.91 o 
  -5   2  29      114.94      142.10     93.90 o 
  -4   2  29     1463.82     1273.43    233.76 o 
  -3   2  29      500.12      408.55    129.09 o 
  -2   2  29     1835.93     2105.52    268.88 o 
  -1   2  29      742.99      967.70    161.29 o 
   0   2  29       40.85       21.54     65.02 o 
   1   2  29      683.40      826.22    160.06 o 
   2   2  29     1720.44     2014.58    328.71 o 
   3   2  29      514.56      400.69    157.23 o 
   4   2  29     1644.37     1575.90    302.50 o 
   5   2  29      124.10        9.64    117.17 o 
   6   2  29       98.15      434.01    220.75 o 
   7   2  29       91.41       72.59    178.06 o 
  -7   3  29      182.25      102.89    104.18 o 
  -6   3  29      117.93      191.45    117.96 o 
  -5   3  29       44.20      126.24    208.62 o 
  -4   3  29      369.84      205.69    113.06 o 
  -3   3  29       57.20        7.20     76.79 o 
  -2   3  29      750.72      848.18    167.87 o 
  -1   3  29      372.65      377.51    116.28 o 
   0   3  29        6.09      246.36    102.42 o 
   1   3  29      306.68      393.62    196.20 o 
   2   3  29      704.75      634.87    212.60 o 
   3   3  29       75.96       55.13     93.52 o 
   4   3  29      343.64      305.76    128.28 o 
   5   3  29       46.44      153.59     99.42 o 
   6   3  29       88.15       74.69    104.11 o 
   7   3  29      198.05      -14.77    147.40 o 
  -6   4  29     1097.38      526.92    207.15 o 
  -5   4  29      124.19       41.80    105.39 o 
  -4   4  29      770.35      730.48    170.20 o 
  -3   4  29     1198.00     1076.84    206.71 o 
  -2   4  29      835.99      690.89    172.00 o 
  -1   4  29      809.23      806.82    202.76 o 
   0   4  29     2703.95     3348.79    478.45 o 
   1   4  29      963.70     1209.29    237.80 o 
   2   4  29      871.90     1038.02    239.90 o 
   3   4  29     1220.62     1442.67    288.82 o 
   4   4  29      700.68      626.96    160.69 o 
   5   4  29      109.84      164.68    119.00 o 
   6   4  29     1149.03     1150.84    199.50 o 
  -5   5  29      222.18       51.78    116.73 o 
  -4   5  29      139.36        9.88    130.18 o 
  -3   5  29       45.97      -45.66    101.64 o 
  -2   5  29      384.16      395.92    158.07 o 
  -1   5  29      265.02      172.54    123.34 o 
   0   5  29      255.94       64.06    111.82 o 
   1   5  29      200.50       59.91    124.62 o 
   2   5  29      370.05      448.52    187.79 o 
   3   5  29       39.56      112.88    107.44 o 
   4   5  29      157.05       73.99     99.95 o 
   5   5  29      227.20      200.84    123.85 o 
  -5   6  29      345.60      212.75    164.64 o 
  -4   6  29      370.87      488.84    194.55 o 
  -3   6  29        9.10       83.23    141.70 o 
  -2   6  29      394.10      285.01    144.19 o 
  -1   6  29      944.43      811.79    237.57 o 
   0   6  29      211.23      238.17    147.74 o 
   1   6  29      856.32      962.86    253.12 o 
   2   6  29      287.58      384.47    160.57 o 
   3   6  29        6.31      163.23    124.42 o 
   4   6  29      378.13      384.59    167.09 o 
   5   6  29      351.60      262.54    183.57 o 
  -3   7  29       27.01      120.51    128.90 o 
  -2   7  29       46.74      148.45    119.83 o 
  -1   7  29       25.02      -11.54    146.59 o 
   0   7  29        7.10       53.19    148.93 o 
   1   7  29       19.87        9.92    121.06 o 
   2   7  29       49.09       23.17    173.51 o 
   3   7  29       24.27     -142.52    142.52 o 
   0   8  29       15.53     -143.39    228.62 o 
   0   0  30      287.03      560.07    330.18 o 
   1   0  30      400.35      504.82    133.85 o 
   2   0  30      243.52      312.97    137.45 o 
   3   0  30      128.02      101.86     88.35 o 
   4   0  30        0.11      117.16    118.25 o 
   5   0  30       95.52      103.35    151.18 o 
   6   0  30      200.63      204.05    141.04 o 
   7   0  30      199.50       23.35    123.75 o 
  -7   1  30      103.81      146.30    131.09 o 
  -6   1  30      306.41      560.66    194.47 o 
  -5   1  30      260.83       93.71    129.52 o 
  -4   1  30      702.26      884.53    203.97 o 
  -3   1  30      349.80      247.87    108.01 o 
  -2   1  30     1105.43     1303.49    216.17 o 
  -1   1  30      272.94      179.04    132.29 o 
   0   1  30     1405.72     1412.82    190.84 o 
   1   1  30      238.60      235.50     96.80 o 
   2   1  30     1043.88     1382.45    206.06 o 
   3   1  30      351.47      325.97    168.01 o 
   4   1  30      786.39      896.72    241.83 o 
   5   1  30      260.37      166.65    121.53 o 
   6   1  30      305.60      266.29    186.96 o 
   7   1  30       98.22       54.53    189.48 o 
  -6   2  30      184.93      345.47    147.62 o 
  -5   2  30      208.21       30.65    124.22 o 
  -4   2  30       21.89      107.80     96.99 o 
  -3   2  30        6.84       20.59     85.41 o 
  -2   2  30      174.67      245.68     95.01 o 
  -1   2  30      989.32      950.06    222.88 o 
   0   2  30      399.08      383.16    116.09 o 
   1   2  30      966.54     1117.17    220.43 o 
   2   2  30      140.24       43.29    114.97 o 
   3   2  30        2.12       99.75    112.75 o 
   4   2  30       25.63       11.02    103.24 o 
   5   2  30      218.73      309.82    145.35 o 
   6   2  30      158.39      -89.74    129.41 o 
  -6   3  30       47.03      -80.64    112.28 o 
  -5   3  30      167.60       72.09     88.70 o 
  -4   3  30      474.85      395.67    140.84 o 
  -3   3  30      188.68      101.28     95.27 o 
  -2   3  30      642.28      704.78    195.69 o 
  -1   3  30      959.07     1058.12    167.34 o 
   0   3  30      116.58       86.84     77.84 o 
   1   3  30      822.11      903.79    227.79 o 
   2   3  30      586.43      809.84    194.23 o 
   3   3  30      203.84       91.94    107.38 o 
   4   3  30      458.48      522.57    164.35 o 
   5   3  30      213.35       57.62    114.52 o 
   6   3  30       21.03      -34.06    129.37 o 
  -6   4  30      198.39      125.56    130.24 o 
  -5   4  30      165.10       17.47    107.76 o 
  -4   4  30      213.38      434.87    170.55 o 
  -3   4  30      492.87      830.68    193.91 o 
  -2   4  30      174.44      146.30    116.67 o 
  -1   4  30      259.32      274.06    124.52 o 
   0   4  30      348.40      518.49    179.49 o 
   1   4  30      249.21      294.88    140.83 o 
   2   4  30      146.41       -3.68    117.51 o 
   3   4  30      526.03      634.11    207.52 o 
   4   4  30      195.42      281.26    153.92 o 
   5   4  30      174.04      282.94    178.83 o 
   6   4  30      156.90      349.87    185.63 o 
  -5   5  30      388.29       96.76    151.53 o 
  -4   5  30      278.62       93.89    142.60 o 
  -3   5  30        8.12       25.66    111.47 o 
  -2   5  30      591.50      347.27    126.48 o 
  -1   5  30      625.01      642.74    224.84 o 
   0   5  30        0.34       23.49    100.17 o 
   1   5  30      646.11      941.56    250.73 o 
   2   5  30      606.48      664.91    180.05 o 
   3   5  30       20.94       87.73    123.80 o 
   4   5  30      303.44      246.69    159.95 o 
   5   5  30      396.63      159.73    123.75 o 
  -4   6  30      133.96      364.85    255.01 o 
  -3   6  30       92.50      -31.56    129.78 o 
  -2   6  30      214.47      133.99    130.77 o 
  -1   6  30       74.38       60.71    141.07 o 
   0   6  30       13.37      129.01    135.30 o 
   1   6  30       65.40      268.46    133.42 o 
   2   6  30      222.26      146.47    133.88 o 
   3   6  30       98.76      -61.40    129.45 o 
   4   6  30      164.82      443.81    267.85 o 
  -2   7  30       87.03       55.46    147.62 o 
  -1   7  30      235.23      323.48    190.76 o 
   0   7  30      255.76      297.92    176.02 o 
   1   7  30      224.32      380.77    219.85 o 
   2   7  30       95.66      166.32    228.73 o 
   1   0  31      204.20      193.56    198.99 o 
   2   0  31        3.36       61.96     74.76 o 
   3   0  31       17.35       28.07     80.10 o 
   4   0  31       18.16       88.46    123.57 o 
   5   0  31       12.79     -126.66    138.53 o 
   6   0  31       23.58      142.49    151.99 o 
  -6   1  31       35.95      366.97    177.53 o 
  -5   1  31      632.19      559.18    217.67 o 
  -4   1  31        0.85     -117.22    117.22 o 
  -3   1  31      705.39      636.55    183.25 o 
  -2   1  31      228.72      386.28    139.90 o 
  -1   1  31     2565.48     2482.27    369.20 o 
   0   1  31       89.41      263.09    115.94 o 
   1   1  31     2410.97     2563.80    290.94 o 
   2   1  31      186.50      133.55    110.27 o 
   3   1  31      779.97      776.72    200.11 o 
   4   1  31        0.37       37.16    109.37 o 
   5   1  31      716.87      972.64    232.89 o 
   6   1  31       37.39      167.36    164.48 o 
  -6   2  31      250.56      176.52    124.38 o 
  -5   2  31      250.91      140.79    122.06 o 
  -4   2  31       12.86       38.00    103.46 o 
  -3   2  31      329.94      239.84    128.48 o 
  -2   2  31      147.03        9.30     99.99 o 
  -1   2  31      167.33       12.61     93.66 o 
   0   2  31      621.93      529.05    130.79 o 
   1   2  31      130.07      145.70     82.77 o 
   2   2  31      158.05       34.52     88.03 o 
   3   2  31      348.70      161.21    126.92 o 
   4   2  31       23.69       82.31    106.65 o 
   5   2  31      350.58      112.99    128.41 o 
   6   2  31      245.75       38.10    118.05 o 
  -6   3  31       65.08      102.29    112.42 o 
  -5   3  31      302.40      256.89    126.67 o 
  -4   3  31       57.13      -15.94     89.29 o 
  -3   3  31      909.36      898.49    249.09 o 
  -2   3  31      162.05      170.60    119.98 o 
  -1   3  31      394.56      298.86    149.04 o 
   0   3  31      286.67      267.90    106.84 o 
   1   3  31      431.01      349.23    155.28 o 
   2   3  31      150.06       37.22    111.44 o 
   3   3  31      842.83      946.46    231.26 o 
   4   3  31       56.90      -11.88     99.62 o 
   5   3  31      280.24      196.17    155.54 o 
   6   3  31       43.66      -71.24    122.67 o 
  -5   4  31      150.20      146.50    132.92 o 
  -4   4  31       86.47        9.47    110.21 o 
  -3   4  31      378.64      377.93    194.93 o 
  -2   4  31      178.82       82.44    148.30 o 
  -1   4  31      263.17      206.59    104.60 o 
   0   4  31      779.52      569.02    190.22 o 
   1   4  31      246.42      279.71    144.82 o 
   2   4  31      153.44      271.63    140.37 o 
   3   4  31      426.06      388.17    161.58 o 
   4   4  31      107.55      161.02    109.83 o 
   5   4  31      157.72      137.19    114.43 o 
  -4   5  31       23.40      -87.65    205.24 o 
  -3   5  31      217.27       26.68    126.65 o 
  -2   5  31       98.90       81.54    152.58 o 
  -1   5  31       18.64       42.97    140.78 o 
   0   5  31      256.01      173.18    140.55 o 
   1   5  31       14.94      103.13    120.72 o 
   2   5  31      109.60       98.99    131.70 o 
   3   5  31      202.46      447.98    151.36 o 
   4   5  31       24.14       12.56    133.21 o 
  -3   6  31      279.47      191.00    164.36 o 
  -2   6  31      134.50      154.88    149.95 o 
  -1   6  31      103.24      431.74    143.43 o 
   0   6  31      617.04      550.54    208.84 o 
   1   6  31       86.19      -81.48    143.46 o 
   2   6  31      106.91       21.34    152.76 o 
   3   6  31      295.89      127.62    169.17 o 
  -1   7  31      191.03      102.90    175.51 o 
   0   7  31      102.32       10.40    115.00 o 
   1   7  31      150.47       72.68    165.65 o 
   0   0  32     2922.98     3327.25    635.02 o 
   1   0  32       58.66       83.19    119.53 o 
   2   0  32      638.88      852.88    174.46 o 
   3   0  32       17.40       84.96    106.32 o 
   4   0  32       64.11        3.12    101.30 o 
   5   0  32      115.31      278.09    152.02 o 
   6   0  32      977.94     1158.70    290.50 o 
  -6   1  32       97.60      156.28    129.97 o 
  -5   1  32       49.52      280.68    173.21 o 
  -4   1  32      482.32      312.44    149.86 o 
  -3   1  32       41.40       67.25     88.59 o 
  -2   1  32      574.98      595.68    170.30 o 
  -1   1  32       46.00       62.57    105.54 o 
   0   1  32      189.01       45.65    102.99 o 
   1   1  32       30.92       86.68    107.75 o 
   2   1  32      524.58      469.59    175.30 o 
   3   1  32       42.00       50.01    106.89 o 
   4   1  32      540.84      343.86    155.49 o 
   5   1  32       39.56      197.60    253.15 o 
   6   1  32       98.23      -15.29    138.75 o 
  -6   2  32      219.99      307.01    153.75 o 
  -5   2  32       77.07       49.24    164.84 o 
  -4   2  32      220.54      168.29    138.13 o 
  -3   2  32       91.78      316.40    283.25 o 
  -2   2  32      791.43      633.06    210.20 o 
  -1   2  32      379.24      454.87    154.75 o 
   0   2  32     1305.88     1158.26    236.62 o 
   1   2  32      380.42      318.25    142.17 o 
   2   2  32      719.95      862.71    194.49 o 
   3   2  32      120.59       95.66    116.75 o 
   4   2  32      245.34      527.63    198.02 o 
   5   2  32       81.20      451.20    191.88 o 
   6   2  32      244.85       65.12    166.69 o 
  -5   3  32       76.40       11.33    137.56 o 
  -4   3  32      141.77       23.48    122.57 o 
  -3   3  32      235.16      199.62    145.51 o 
  -2   3  32      104.86       -8.59     97.06 o 
  -1   3  32      165.00      180.25    126.64 o 
   0   3  32      462.67      648.03    227.78 o 
   1   3  32      144.43      125.31    125.67 o 
   2   3  32      113.75       15.55    102.41 o 
   3   3  32      233.47      205.19    140.04 o 
   4   3  32      130.00      105.86    126.98 o 
   5   3  32       88.40       81.45    131.95 o 
  -5   4  32       19.79      -52.24    132.95 o 
  -4   4  32       14.57       21.69    131.23 o 
  -3   4  32      565.36      513.79    204.13 o 
  -2   4  32        2.53        8.73    112.39 o 
  -1   4  32      231.67      -75.07    157.96 o 
   0   4  32     1080.93     1191.27    251.17 o 
   1   4  32      274.52      273.29    193.01 o 
   2   4  32        3.58      -62.90    111.55 o 
   3   4  32      587.02      558.19    176.25 o 
   4   4  32       21.91     -113.80    132.34 o 
   5   4  32        7.72       29.42    156.92 o 
  -4   5  32      250.78       65.18    134.08 o 
  -3   5  32      430.78      294.06    214.27 o 
  -2   5  32       39.64      160.29    222.19 o 
  -1   5  32       29.71      -22.71    147.54 o 
   0   5  32       86.51       72.52    119.31 o 
   1   5  32       25.67      -26.60    121.53 o 
   2   5  32       25.63      254.20    164.43 o 
   3   5  32      382.57      467.79    192.06 o 
   4   5  32      238.21      137.67    162.12 o 
  -2   6  32       32.01       63.14    176.91 o 
  -1   6  32      270.78      717.21    330.03 o 
   0   6  32       75.35      145.31    202.71 o 
   1   6  32      269.91      225.30    227.75 o 
   2   6  32       24.25      135.85    175.38 o 
   1   0  33       14.49     -107.93    107.93 o 
   2   0  33       10.14      153.19    111.61 o 
   3   0  33      241.89      325.84    147.70 o 
   4   0  33       53.19       55.64    116.21 o 
   5   0  33       63.65       18.39    109.87 o 
  -5   1  33      353.45      659.73    205.62 o 
  -4   1  33      126.35       60.19    137.34 o 
  -3   1  33        5.85       58.93    100.31 o 
  -2   1  33      347.07      451.44    159.93 o 
  -1   1  33      276.83      342.76    158.29 o 
   0   1  33     1348.39     1133.93    258.22 o 
   1   1  33      292.35      640.43    161.53 o 
   2   1  33      332.09      336.35    138.40 o 
   3   1  33        7.77     -111.67    111.67 o 
   4   1  33      120.09      185.81    129.29 o 
   5   1  33      371.00      463.29    212.88 o 
  -5   2  33      226.19      115.84    164.02 o 
  -4   2  33      237.88      247.28    188.59 o 
  -3   2  33       17.88       -7.33    104.43 o 
  -2   2  33      373.82      390.12    162.89 o 
  -1   2  33      420.05      503.14    168.63 o 
   0   2  33      233.01      302.94    141.63 o 
   1   2  33      424.11      568.72    209.64 o 
   2   2  33      336.91      346.42    143.26 o 
   3   2  33       13.81      -94.43    101.97 o 
   4   2  33      270.08      239.87    161.79 o 
   5   2  33      231.99       65.25    122.00 o 
  -5   3  33      208.61      224.52    182.02 o 
  -4   3  33       18.05      -35.29    188.14 o 
  -3   3  33        1.07      107.79    159.05 o 
  -2   3  33      110.98       64.27    165.04 o 
  -1   3  33       93.21      -19.59     86.32 o 
   0   3  33      408.42      420.79    215.12 o 
   1   3  33       74.34       -5.58    114.07 o 
   2   3  33      128.25      186.29    121.32 o 
   3   3  33        1.95       74.49    124.66 o 
   4   3  33       14.89      107.00    131.61 o 
   5   3  33      198.14      122.93    234.51 o 
  -4   4  33      387.42      188.04    138.08 o 
  -3   4  33      209.06      193.13    175.76 o 
  -2   4  33      551.00      647.58    344.16 o 
  -1   4  33      259.30      180.60    175.52 o 
   0   4  33      115.48      211.60    194.47 o 
   1   4  33      285.01      166.96    157.52 o 
   2   4  33      637.98      576.37    215.95 o 
   3   4  33      173.30      435.90    191.14 o 
   4   4  33      384.26      130.46    160.86 o 
  -3   5  33       44.39      -59.38    160.44 o 
  -2   5  33      194.18       94.88    231.13 o 
  -1   5  33      112.45       19.58    160.86 o 
   0   5  33       35.00       13.18    150.45 o 
   1   5  33      123.87       44.81    115.94 o 
   2   5  33      185.49      553.47    280.34 o 
   3   5  33       56.87      -30.03    129.21 o 
   0   6  33       75.30       93.82    166.36 o 
   0   0  34      130.60      159.32    147.78 o 
   1   0  34     1396.48     1520.06    279.42 o 
   2   0  34       97.16     -124.71    148.49 o 
   3   0  34        0.34       22.38    119.41 o 
   4   0  34       13.45        2.36    114.76 o 
   5   0  34      664.23      414.51    186.03 o 
  -5   1  34       70.99       93.75    157.46 o 
  -4   1  34      120.59       63.72    159.21 o 
  -3   1  34        7.08       -7.23    113.81 o 
  -2   1  34      122.11      198.24    197.00 o 
  -1   1  34       44.38      175.25    168.58 o 
   0   1  34      724.09      688.44    173.59 o 
   1   1  34       43.54      282.58    149.96 o 
   2   1  34       98.67       97.61    143.26 o 
   3   1  34       11.31      -75.48    143.95 o 
   4   1  34      155.87      153.16    122.50 o 
   5   1  34       74.16      167.52    145.37 o 
  -4   2  34       65.32       16.99    175.72 o 
  -3   2  34      158.79      148.84    148.72 o 
  -2   2  34       29.15       -8.19    131.54 o 
  -1   2  34     1190.30     1146.93    251.27 o 
   0   2  34       22.82      179.11    179.44 o 
   1   2  34     1116.90      856.32    321.69 o 
   2   2  34       32.27      319.02    141.70 o 
   3   2  34      148.18      167.79    131.78 o 
   4   2  34       58.36      351.18    175.54 o 
  -4   3  34      137.05      179.30    210.86 o 
  -3   3  34      153.74     -157.39    161.45 o 
  -2   3  34      326.12      355.81    170.34 o 
  -1   3  34       11.17      -99.43    230.42 o 
   0   3  34       25.04       65.84    173.17 o 
   1   3  34       12.84     -158.77    159.11 o 
   2   3  34      332.93      373.40    151.80 o 
   3   3  34      173.05      232.76    113.50 o 
   4   3  34      101.86      305.26    185.13 o 
  -3   4  34       93.14      244.63    155.10 o 
  -2   4  34      243.40      239.65    202.95 o 
  -1   4  34      271.06      321.67    227.39 o 
   0   4  34      175.96      182.42    171.35 o 
   1   4  34      257.56      428.25    285.35 o 
   2   4  34      276.19      247.08    145.97 o 
   3   4  34      102.49      -42.12    108.51 o 
  -1   5  34       81.40      -78.21    152.99 o 
   0   5  34       69.55     -122.62    185.66 o 
   1   5  34       94.20       20.88    142.28 o 
   1   0  35        0.97        4.03     88.03 o 
   2   0  35       33.84      122.63    148.00 o 
   3   0  35      126.06      -93.12    144.86 o 
   4   0  35        7.34       43.53    126.96 o 
  -4   1  35       76.88       42.04    147.02 o 
  -3   1  35      426.57      317.87    214.58 o 
  -2   1  35      218.41      161.71    149.04 o 
  -1   1  35      886.32     1018.25    216.92 o 
   0   1  35      689.73      681.00    186.89 o 
   1   1  35      778.85      803.04    249.68 o 
   2   1  35      208.56      252.65    160.35 o 
   3   1  35      407.69      464.31    211.57 o 
   4   1  35       82.88      122.47    133.31 o 
  -4   2  35       81.02     -226.71    226.71 o 
  -3   2  35       12.09      171.92    198.69 o 
  -2   2  35       25.50      -57.07    128.06 o 
  -1   2  35      163.99      192.57    122.00 o 
   0   2  35        2.23      -89.02    173.28 o 
   1   2  35      174.61      189.25    153.33 o 
   2   2  35       15.33       88.63    107.22 o 
   3   2  35       13.61       41.48    159.31 o 
   4   2  35      121.16      102.56    144.01 o 
  -3   3  35       10.77      245.44    139.33 o 
  -2   3  35       96.81      149.16    168.40 o 
  -1   3  35      251.57      270.95    319.23 o 
   0   3  35       97.35      338.17    296.95 o 
   1   3  35      294.29      295.60    212.32 o 
   2   3  35      113.31      170.10    148.72 o 
   3   3  35       11.03      -14.25    144.33 o 
  -2   4  35       51.32      239.20    184.82 o 
  -1   4  35       94.33       34.91    174.64 o 
   0   4  35      119.58      -10.86    123.41 o 
   1   4  35      104.00      -81.83    147.24 o 
   2   4  35       67.59      120.36    170.46 o 
   0   0  36      458.25      601.29    237.65 o 
   1   0  36        4.26       89.51    126.22 o 
   2   0  36      119.57       54.66    126.04 o 
   3   0  36        6.66       12.88    114.88 o 
  -3   1  36       36.28      -40.22    139.27 o 
  -2   1  36      212.50      281.73    163.98 o 
  -1   1  36       25.91      -67.21    136.71 o 
   0   1  36      534.37      599.46    225.85 o 
   1   1  36       29.16     -119.24    123.99 o 
   2   1  36      174.74      207.17    195.21 o 
   3   1  36       23.68     -128.26    131.72 o 
  -2   2  36      115.15      145.26    117.41 o 
  -1   2  36       48.56      227.08    171.98 o 
   0   2  36      202.22      154.63    146.56 o 
   1   2  36       43.60      108.72    148.43 o 
   2   2  36      119.35       32.53    147.69 o 
  -2   3  36      217.72      120.14    222.43 o 
  -1   3  36      101.05       83.78    141.66 o 
   0   3  36        5.10       78.78    139.08 o 
   1   3  36       86.73       -5.93    120.90 o 
   2   3  36      230.35      153.54    189.50 o 
   1   0  37       13.92       41.20    113.95 o 
   2   0  37       77.55      -49.99    112.01 o 
  -2   1  37       36.76       21.19    153.97 o 
  -1   1  37      406.79      322.17    193.71 o 
   0   1  37      388.61      167.84    141.48 o 
   1   1  37      388.79      101.81    157.94 o 
   2   1  37       43.38       13.46    153.85 o 
  -1   2  37       55.13      221.98    164.59 o 
   0   2  37      366.77      212.65    163.08 o 
   1   2  37       68.07      133.42    159.25 o 
                                                 
